# Supplementary material for: Deep learning-based image analysis identifies a DAT-negative subpopulation of dopaminergic neurons in the lateral Substantia nigra
Source: Commun Biol. 2023 Nov 10;6:1146. doi: 10.1038/s42003-023-05441-6 (PMC10638391; doi:10.1038/s42003-023-05441-6)
Supplement: Supplementary file 4 — Supplementary Data 1 [file 42003_2023_5441_MOESM4_ESM.xlsx]

## Sheet: Figure 3+S1
RNAscope on adult mouse midbrain
	n (individual neurons)					N (mean per mouse)					Cav1.3: n							Cav2.3: n
counted dots/cell	m: manual		a: automated			m: manual		a: automated			correlation mouse1		correlation mouse2		correlation mouse3			correlation mouse1		correlation mouse2		correlation mouse3
	m: Cav1.3	m: Cav2.3	a: Cav1.3	a: Cav2.3		m: Cav1.3	m: Cav2.3	a: Cav1.3	a: Cav2.3		m	a	m	a	m	a		m	a	m	a	m	a
	13	63	13	71		24.15	74.86	24.32	74.8		13	13	8	6	30	33		63	71	61	74	119	85
	17	53	22	54		24.24	67.43	24.32	67.45		17	22	6	6	50	53		53	54	64	68	62	61
	14	68	18	66		22.44	65.64	22.87	65.06		14	18	6	6	17	17		68	66	111	117	53	59
	24	60	27	53							24	27	23	22	14	12		60	53	151	156	56	56
	28	61	31	62							28	31	25	30	34	34		61	62	57	58	87	82
	19	49	14	41							19	14	11	9	26	25		49	41	98	103	29	32
	29	106	30	105							29	30	7	7	34	31		106	105	55	54	17	25
	46	25	47	25							46	47	3	3	34	28		25	25	28	21	80	76
	30	47	29	57							30	29	35	31	25	26		47	57	39	35	104	107
	17	34	19	46							17	19	24	32	51	48		34	46	125	134	16	17
	30	71	35	61							30	35	42	40	48	38		71	61	14	17	68	64
	54	98	55	85							54	55	48	51	41	36		98	85	72	68	57	67
	27	62	34	60							27	34	20	24	20	24		62	60	101	110	58	59
	9	57	10	45							9	10	22	20	44	47		57	45	28	27	112	123
	39	67	38	64							39	38	27	28	17	15		67	64	89	89	74	75
	18	95	20	95							18	20	47	32	9	9		95	95	40	39	110	107
	20	132	18	131							20	18	53	58	35	33		132	131	98	98	114	120
	9	65	9	61							9	9	33	33	13	18		65	61	85	75	117	119
	21	76	21	70							21	21	12	12	22	25		76	70	61	54	74	90
	26	107	25	94							26	25	10	12	16	14		107	94	107	107	22	19
	20	66	16	64							20	16	9	11	22	17		66	64	88	77	26	29
	34	75	42	82							34	42	46	47	10	11		75	82	94	93	92	83
	15	59	19	65							15	19	43	46	41	40		59	65	76	70	64	48
	7	58	6	53							7	6	44	47	28	28		58	53	78	86	78	69
	22	80	23	90							22	23	23	28	5	4		80	90	57	59	121	117
	38	84	43	79							38	43	8	8	5	6		84	79	88	71	85	77
	23	78	26	74							23	26	23	24	26	29		78	74	60	53	46	50
	35	72	31	64							35	31	21	20	33	34		72	64	98	100	53	59
	6	127	6	140							6	6	29	35	2	2		127	140	37	37	97	97
	13	71	16	72							13	16	26	22	38	38		71	72	67	67	23	27
	28	45	33	47							28	33	11	11	30	27		45	47	64	59	68	76
	53	77	51	73							53	51	36	37	36	43		77	73	58	56	78	70
	15	117	15	111							15	15	33	20	22	26		117	111	147	144	68	75
	8	35	9	37							8	9	48	48	26	26		35	37	24	20	25	27
	39	97	42	96							39	42	6	5	32	29		97	96	19	18	64	71
	7	40	8	38							7	8	27	31	16	17		40	38	45	44	36	34
	30	57	31	75							30	31	12	12	1	1		57	75	55	50	84	98
	8	47	8	47							8	8	14	14	21	19		47	47	127	132	73	72
	34	107	41	129							34	41	42	46	20	18		107	129	67	68	49	46
	59	67	62	81							59	62	31	41	42	47		67	81	48	44	36	36
	16	43	16	49							16	16	17	18	38	43		43	49	90	73	19	20
	32	69	31	81							32	31	13	13	15	16		69	81	34	35	32	27
	53	70	59	73							53	59	28	32	36	40		70	73	52	44	43	48
	31	67	35	72							31	35	21	24	48	51		67	72	77	62	115	111
	27	74	31	83							27	31	34	31	26	20		74	83	39	37	40	42
	49	57	51	58							49	51	32	33	33	32		57	58	46	47	59	62
	13	116	9	133							13	9	14	14	25	25		116	133	54	47	96	93
	15	42	19	45							15	19	20	21	28	30		42	45	79	82	82	76
	32	106	22	113							32	22	19	18	19	15		106	113	101	110	30	31
	38	163	37	174							38	37	34	38	27	28		163	174	58	60	56	45
	4	65	4	62							4	4	29	31	35	41		65	62	104	112	30	30
	8	113	9	111							8	9	22	23	14	19		113	111	99	103	62	50
	42	75	37	70							42	37	33	35	10	11		75	70	62	66	79	73
	36	73	41	85							36	41	19	22	25	27		73	85	29	43	45	51
	20	34	17	31							20	17	16	19	25	25		34	31	91	125	32	38
	53	37	46	39							53	46	34	33	19	25		37	39	38	52	77	69
	38	92	36	92							38	36	47	52	15	17		92	92	65	68	61	61
	14	61	12	61							14	12	39	34	27	25		61	61	57	69	95	92
	37	63	40	76							37	40	34	33	27	29		63	76	33	40	44	35
	37	101	36	107							37	36	11	11	12	16		101	107	77	89	48	37
	6	50	5	58							6	5	4	4	27	30		50	58	73	72	60	52
	9	34	12	29							9	12	19	19	27	30		34	29	34	38	96	90
	10	76	11	64							10	11	13	11	19	23		76	64	106	122	77	88
	1	107	1	99							1	1	33	35	5	4		107	99	37	37	110	102
	31	81	33	82							31	33	9	13	20	19		81	82	63	66	56	60
	18	63	26	54							18	26	23	21	25	34		63	54	57	59	76	69
	24	141	25	141							24	25	23	23	20	18		141	141	28	25	134	112
	17	31	18	25							17	18	7	4	21	23		31	25	57	50	117	121
	40	40	42	43							40	42	6	7	12	11		40	43	43	47	85	64
	13	72	13	64							13	13	24	29	42	44		72	64	58	67	79	31
	14	120	15	135							14	15	34	32	11	9		120	135	45	49	38	51
	38	28	38	26							38	38	17	19	12	13		28	26	109	98	61	73
	26	32	30	35							26	30	29	25	26	31		32	35	85	62	55	68
	53	98	57	103							53	57	18	17	41	40		98	103	31	28	43	52
	30	106	27	140							30	27	41	43	19	20		106	140	101	99	44	42
	31	23	32	20							31	32	44	49	13	10		23	20	65	62	49	74
	7	49	7	46							7	7	14	16	39	38		49	46	36	34	72	74
	12	67	13	62							12	13	35	32	22	26		67	62	56	48	100	104
	23	47	28	45							23	28	16	16	19	17		47	45	88	83	53	55
	22	70	22	73							22	22	18	17	25	26		70	73	34	34	52	53
	24	52	27	55							24	27	30	29	2	2		52	55	46	44	91	98
	18	104	17	117							18	17	29	28	20	18		104	117	34	29	26	25
	6	124	5	129							6	5	22	21	21	19		124	129	45	27	72	70
	10	46	10	47							10	10	40	39	12	9		46	47	75	65	71	71
	5	44	5	55							5	5	29	33	30	28		44	55	97	89	46	48
	19	115	17	123							19	17	21	21	19	14		115	123	45	42	66	58
	13	58	13	72							13	13	7	4	19	18		58	72	72	62	56	51
	20	148	18	159							20	18	39	41	9	8		148	159	126	137	61	50
	33	34	19	34							33	19	29	25	31	33		34	34	34	49	68	65
	11	81	7	82							11	7	10	8	20	16		81	82	90	95	115	113
	15	97	23	107							15	23	18	20	38	37		97	107	40	53	36	26
	29	57	28	64							29	28	48	40	12	10		57	64	77	79	30	30
	21	31	20	33							21	20	21	22	14	14		31	33	38	38	24	20
	29	60	28	73							29	28	23	23	14	13		60	73	95	97	95	87
	22	78	20	82							22	20	24	19	18	18		78	82	54	51	64	59
	30	55	32	57							30	32	18	15	25	23		55	57	133	122	40	53
	27	100	27	89							27	27	26	27	24	24		100	89			75	79
	18	41	21	43							18	21	20	15	27	27		41	43			50	50
	17	46	19	37							17	19	40	45	28	29		46	37			69	72
	32	87	30	88							32	30	27	30	11	10		87	88			42	39
	17	65	15	65							17	15	45	40	17	19		65	65			111	117
	42	151	36	187							42	36	11	10	11	12		151	187			9	10
	22	95	18	104							22	18	7	7	12	12		95	104			79	76
	43	72	48	72							43	48	25	21	15	13		72	72			95	123
	59	86	59	83							59	59	25	28	29	36		86	83			52	55
	6	63	7	54							6	7	32	34	15	9		63	54			114	118
	15	102	14	103							15	14	29	29	25	28		102	103			33	35
	16	42	17	37							16	17	30	32	20	23		42	37			76	76
	20	147	18	134							20	18	21	19	27	25		147	134			92	88
	22	48	25	48							22	25	29	32	27	27		48	48
	20	75	21	81							20	21	11	6	26	27		75	81
	19	82	20	84							19	20	14	16	28	26		82	84
	12	83	11	82							12	11	30	28	15	14		83	82
	19	113	17	109							19	17	21	15	27	28		113	109
	30	27	29	25							30	29	29	28	13	16		27	25
	26	85	23	76							26	23	15	13	18	23		85	76
	24	79	19	84							24	19	18	32	18	15		79	84
	20	82	20	87							20	20	20	25	19	22		82	87
	34	21	32	24							34	32	23	19	55	48		21	24
	21	58	24	63							21	24	21	21	20	26		58	63
	24	183	24	164							24	24	5	5	20	21		183	164
	36	32	35	37							36	35	25	23	3	3		32	37
	19	122	19	132							19	19	41	40	38	37		122	132
	30	66	29	49							30	29	29	31	20	17		66	49
	23	179	28	177							23	28	27	24	6	6		179	177
	19	168	23	147							19	23	12	12	13	12		168	147
	16	87	17	80							16	17	48	44	16	21		87	80
	14	51	13	39							14	13	18	10				51	39
	28	67	26	54							28	26	15	16				67	54
	41	75	28	65							41	28	24	22				75	65
	44	86	45	80							44	45	18	17				86	80
	14	92	9	75							14	9						92	75
	24	58	27	75							24	27						58	75
	34	28	33	34							34	33						28	34
	61	77	64	86							61	64
	21	89	20	91							21	20
	49	81	47	71							49	47
	21	77	21	80							21	21
	13	133	13	129							13	13
	15	47	9	46							15	9
	21	64	22	54							21	22
	15	80	14	59							15	14
	19	74	18	55							19	18
	27	33	27	26							27	27
	33	88	31	92							33	31
	23	50	18	49							23	18
	19	64	15	67							19	15
	26	154	27	170							26	27
	19	41	18	40							19	18
	43	77	37	65							43	37
	16	140	12	127							16	12
	18	113	17	87							18	17
	11	63	12	55							11	12
	14	48	14	35							14	14
	29	112	29	107							29	29
	9	78	6	58							9	6
	16	58	14	50							16	14
	15	44	11	41							15	11
	22	82	21	74							22	21
	26	93	30	101							26	30
	36	42	41	37							36	41
	42	22	45	22							42	45
	22	17	24	21							22	24
	21	26	26	23							21	26
	21	77	21	85							21	21
	30	63	34	66							30	34
	30	155	30	145							30	30
	12	61	13	74							12	13
	10	64	8	68							10	8
	8	111	6	117
	6	151	6	156
	6	57	6	58
	23	98	22	103
	25	55	30	54
	11	28	9	21
	7	39	7	35
	3	125	3	134
	35	14	31	17
	24	72	32	68
	42	101	40	110
	48	28	51	27
	20	89	24	89
	22	40	20	39
	27	98	28	98
	47	85	32	75
	53	61	58	54
	33	107	33	107
	12	88	12	77
	10	94	12	93
	9	76	11	70
	46	78	47	86
	43	57	46	59
	44	88	47	71
	23	60	28	53
	8	98	8	100
	23	37	24	37
	21	67	20	67
	29	64	35	59
	26	58	22	56
	11	147	11	144
	36	24	37	20
	33	19	20	18
	48	45	48	44
	6	55	5	50
	27	127	31	132
	12	67	12	68
	14	48	14	44
	42	90	46	73
	31	34	41	35
	17	52	18	44
	13	77	13	62
	28	39	32	37
	21	46	24	47
	34	54	31	47
	32	79	33	82
	14	101	14	110
	20	58	21	60
	19	104	18	112
	34	99	38	103
	29	62	31	66
	22	29	23	43
	33	91	35	125
	19	38	22	52
	16	65	19	68
	34	57	33	69
	47	33	52	40
	39	77	34	89
	34	73	33	72
	11	34	11	38
	4	106	4	122
	19	37	19	37
	13	63	11	66
	33	57	35	59
	9	28	13	25
	23	57	21	50
	23	43	23	47
	7	58	4	67
	6	45	7	49
	24	109	29	98
	34	85	32	62
	17	31	19	28
	29	101	25	99
	18	65	17	62
	41	36	43	34
	44	56	49	48
	14	88	16	83
	35	34	32	34
	16	46	16	44
	18	34	17	29
	30	45	29	27
	29	75	28	65
	22	97	21	89
	40	45	39	42
	29	72	33	62
	21	126	21	137
	7	34	4	49
	39	90	41	95
	29	40	25	53
	10	77	8	79
	18	38	20	38
	48	95	40	97
	21	54	22	51
	23	133	23	122
	24	119	19	85
	18	62	15	61
	26	53	27	59
	20	56	15	56
	40	87	45	82
	27	29	30	32
	45	17	40	25
	11	80	10	76
	7	104	7	107
	25	16	21	17
	25	68	28	64
	32	57	34	67
	29	58	29	59
	30	112	32	123
	21	74	19	75
	29	110	32	107
	11	114	6	120
	14	117	16	119
	30	74	28	90
	21	22	15	19
	29	26	28	29
	15	92	13	83
	18	64	32	48
	20	78	25	69
	23	121	19	117
	21	85	21	77
	5	46	5	50
	25	53	23	59
	41	97	40	97
	29	23	31	27
	27	68	24	76
	12	78	12	70
	48	68	44	75
	18	25	10	27
	15	64	16	71
	24	36	22	34
	18	84	17	98
	30	73	33	72
	50	49	53	46
	17	36	17	36
	14	19	12	20
	34	32	34	27
	26	43	25	48
	34	115	31	111
	34	40	28	42
	25	59	26	62
	51	96	48	93
	48	82	38	76
	41	30	36	31
	20	56	24	45
	44	30	47	30
	17	62	15	50
	9	79	9	73
	35	45	33	51
	13	32	18	38
	22	77	25	69
	16	61	14	61
	22	95	17	92
	10	44	11	35
	41	48	40	37
	28	60	28	52
	5	96	4	90
	5	77	6	88
	26	110	29	102
	33	56	34	60
	2	76	2	69
	38	134	38	112
	30	117	27	121
	36	85	43	64
	22	79	26	31
	26	38	26	51
	32	61	29	73
	16	55	17	68
	1	43	1	52
	21	44	19	42
	20	49	18	74
	42	72	47	74
	38	100	43	104
	15	53	16	55
	36	52	40	53
	48	91	51	98
	26	26	20	25
	33	72	32	70
	25	71	25	71
	28	46	30	48
	19	66	15	58
	27	56	28	51
	35	61	41	50
	14	68	19	65
	10	115	11	113
	25	36	27	26
	25	30	25	30
	19	24	25	20
	15	95	17	87
	27	64	25	59
	27	40	29	53
	12	75	16	79
	27	50	30	50
	27	69	30	72
	19	42	23	39
	5	111	4	117
	20	9	19	10
	25	79	34	76
	20	95	18	123
	21	52	23	55
	12	114	11	118
	42	33	44	35
	11	76	9	76
	12	92	13	88
	26		31
	41		40
	19		20
	13		10
	39		38
	22		26
	19		17
	25		26
	2		2
	20		18
	21		19
	12		9
	30		28
	19		14
	19		18
	9		8
	31		33
	20		16
	38		37
	12		10
	14		14
	14		13
	18		18
	25		23
	24		24
	27		27
	28		29
	11		10
	17		19
	11		12
	12		12
	15		13
	29		36
	15		9
	25		28
	20		23
	27		25
	27		27
	26		27
	28		26
	15		14
	27		28
	13		16
	18		23
	18		15
	19		22
	55		48
	20		26
	20		21
	3		3
	38		37
	20		17
	6		6
	13		12
	16		21
	19		24
	21		23
	35		39
	15		26
	16		15
	16		15
	9		5
	15		15
	42		41
	19		19
	19		21
	33		38
	26		25
	1		1
	14		16
	11		10
	24		25
	24		30
	15		14
	9		9
	14		14
	14		17
Median	22	66	23	65
Mean	23.61	70.24	23.84	70.05
Std. Deviation	11.73	31.48	12.2	32.49
Std. Error of Mean	0.5536	1.632	0.5757	1.685

## Sheet: Figure 4
RNAscope on human midbrain
Cav1.3	n (individual neurons)					N (mean per mouse)						n (individual neurons)					N (mean per mouse)						n (individual neurons)			N (mean per mouse)
counted dots/cell	m: manual		a: automated			m: manual		a: automated			rel. BF intensity/cell	m: manual		a: automated			m: manual		a: automated			BF-adj. dots/cell	a: automated			a: automated
	m: young	m: aged	a: young	a: aged		m: young	m: aged	a: young	a: aged			m: young	m: aged	a: young	a: aged		m: young	m: aged	a: young	a: aged			a: young	a: aged		m: young	m: aged
	25	50	32	53		42.97	15.85	47.41	19.89			16.389	25.944	17.068	26.251		16.19	22.21	16.58	22.22			36.4	6.1		32.9688	16.2353
	64	12	67	37		37.62	10.17	39.36	12.99			15.154	16.454	15.193	16.266		14.54	21.58	14.65	21.5			34.5	5.7		28.8528	21.309
	15	6	25	11		33.6	15.83	34.26	19.1			18.241	25.145	18.479	26.327		18.89	20.65	19.05	20.59			8.9	7.4		33.988	22.4654
	8	2	8	10								15.614	18.992	15.656	19.183								16.3	17.7
	30	28	37	28								20.97	22.743	21.174	23.603								22.4	11.9
	76	3	87	3								20.658	20.742	20.784	20.261								14	14.9
	38	33	43	33								21.194	13.471	21.525	12.1								26	11.7
	77	6	84	10								19.751	23.122	19.862	23.335								25.2	18.5
	87	9	88	14								19.512	24.936	19.871	23.521								19.3	34.4
	61	33	65	51								9.829	17.802	10.094	17.892								17	11.1
	38	19	38	19								22.173	15.864	24.344	16.486								24.1	18.5
	63	10	62	11								17.732	21.519	17.843	21.121								24.4	10.5
	75	23	81	31								19.692	27.618	19.965	26.133								46.2	9.3
	65	24	68	24								14.272	10.139	14.385	10.672								29.2	21.3
	11	8	17	12								15.436	24.586	15.778	25.254								16.9	12.5
	9	53	12	65								22.642	10.144	23.154	9.707								35.5	41.3
	75	0	84	4								19.643	22.27	19.796	19.685								34.9	23.2
	18	8	19	13								21.831	19.975	22.421	20.911								26.5	14.8
	17	11	19	9								20.426	13.482	21.348	14.068								27	16.4
	15	1	13	0								19.565	19.8	20.005	22.314								32.2	10.4
	39	2	41	4								22.191	27.606	23.857	27.163								11.8	13.9
	61	2	62	1								9.045	18.214	9.263	19.938								35.9	39.1
	63	9	77	2								22.388	43.175	23.04	42.111								34.7	15.9
	24	2	30	1								23.072	46.821	23.343	42.336								23.9	20.4
	12	1	10	2								20.986	37.524	21.037	40.3								40.1	12
	21	16	21	16								23.092	25.184	23.687	26.706								45.9	13.3
	62	57	64	73								21.951	6.323	22.373	6.32								40.7	13.4
	19	20	18	31								24.516	22.628	24.875	22.493								20.5	30.8
	15	13	15	15								20.002	13.162	20.387	13.187								23.3	20.9
	39	1	44	1								22.436	13.397	23.491	13.035								33.1	23.9
	56	5	53	4								16.283	15.41	16.382	16.061								33.1	13.7
	30	18	52	18								18.448	24.474	18.531	24.486								49.8	13.7
	13	3	16	3								14.887	26.021	15.056	25.939								20.1	13
	56	14	59	22								21.767	19.516	22.033	19.693								36.7	41.5
	65	7	66	13								16.767	20.741	17.043	21.167								29.6	10.6
	56	17	55	23								21.608	19.033	22.909	19.065								29.7	17.6
	10	10	15	13								26.365	19.585	29.267	19.323								36.2	11.1
	63	6	61	5								13.771	22.969	14.041	22.528								39.8	27.6
	40	8	43	16								13.644	19.743	13.673	19.867								50.6	20.9
	20	4	17	2								20.026	25.276	20.474	24.668								37.5	24.7
	18	24	20	35								25.933	25.64	28.429	25.424								38.8	13.8
	18	2	19	6								19.083	24.892	19.744	24.295								21.7	12.4
	87	5	91	10								16.075	25.328	16.065	25.583								35.7	20.2
	88	6	86	7								16.198	25.843	16.258	25.654								43.4	17
	33	17	31	16								17.852	22.074	18.123	21.95								41.6	14.7
	30	5	25	10								20.746	22.397	21.137	22.245								35.8	20.4
	81	4	95	4								15.273	22.536	15.264	22.369								25.3	20
	103	9	111	16								15.273	19.953	15.272	19.752								43.8	10.5
	52	17	55	24								16.393	21.123	16.877	20.824								26.2	7.6
	8	19	12	17								15.722	24.481	15.878	25.37								36.1	11.8
	5	20	8	27								13.584	22.542	13.984	23.146								47.9	21.7
	11	2	7	2								12.645	24.087	12.948	26.348								31.1	31.1
	61	9	56	25								9.771	16.992	9.752	17.032								21	23.2
	67	8	75	18								11.038	25.963	11.054	24.398								42.2	28.8
	14	5	17	3								11.819	18.113	12.47	18.392								52.8	22.6
	62	9	61	9								9.508	20.467	9.189	21.282								35.3	20
	74	7	81	7								8.48	18.935	8.374	19.909								47.1	27
	90	8	124	11								8.554	20.397	8.726	20.708								23.2	21.1
	58	6	64	8								9.629	19.189	9.787	18.887								16.4	15.6
	51	17	51	21								15.623	20.662	15.862	20.49								25.2	15.4
	24	14	29	27								15.302	18.39	15.205	18.383								40.1	9.8
	61	8	65	9								15.791	37.82	16.49	37.039								37.1	37.6
	19	8	23	13								12.633	34.557	12.879	31.682								38	15.4
	54	11	59	20								11.135	26.836	11.259	26.876								30.6	17.6
	35	14	35	10								10.276	26.109	10.659	26.537								31	17.8
	52	8	53	8								10.988	29.873	11.538	29.784								49.6	17.9
	54	22	59	24								11.325	23.39	11.535	23.416								26.9	20.7
	59	12	56	20								12.453	20.977	12.782	20.978								49.3	11.8
	30	10	33	19								11.722	30.487	11.928	29.178								23.7	6.5
	84	12	85	17								10.652	23.588	10.952	23.824								44.1	26.7
	1	12	16	10								16.31	20.372	16.602	20.892								36.6	34.7
	2	14	35	15								17.683	24.78	19.076	24.916								54.9	11.5
	3	4	13	11								18.026	18.103	21.178	17.865								45.8	36.6
	73	1	90	4								11.285	22.482	11.299	22.531								28	21.4
	34	10	43	17								11.108	25.705	11.168	24.617								28	35.8
	54	2	55	3								11.316	21.722	11.42	21.737								58.7	23
	68	8	84	10								12.022	19.326	11.83	19.661								35.7	29.2
	35	2	37	3								12.54	20.059	13.181	19.482								22.8	13.9
	58	8	60	5								11.599	20.699	11.762	20.808								20.6	9.1
	7	7	8	8								16.62	21.812	17.702	19.79								26.7	19.1
	80	4	90	5								15.031	19.74	15.269	20.29								45	27
	53	15	61	27								13.839	18.086	13.916	18.032								10	9.6
	31	15	36	10								14.141	19.909	14.27	20.855								27	13.9
	64	10	86	5								11.956	19.896	11.957	20.182								26.8	24.3
	3	12	5	31								13.6	19.289	13.857	18.412								28.1	17.9
	62	3	58	3								11.707	23.169	11.942	22.98								42.2	37.3
	18	4	16	8								18.186	25.281	19.127	24.909								15.5	40
	16	14	26	23								22.143	22.669	22.263	22.758								30.5	19.2
	44	16	41	19								20.505	20.254	20.877	20.684								9.2	25
	66	12	75	29								10.71	22.218	10.736	20.77								26.9	11.3
	59	3	60	2								9.84	20.559	9.809	20.965								56.8	17
	65	6	75	14								16.406	20.16	16.675	19.83								11.4	15.6
	64	8	71	11								8.998	19.168	9.084	19.378								27.6	23.8
	30	16	28	14								17.265	17.136	17.417	17.445								29.6	20.1
	68	12	71	10								18.459	16.026	19.272	16.42								27.4	30.8
	21	7	19	2								17.899	17.512	18.174	18.231								12.5	16.2
	11	13	10	17								14.736	20.964	14.704	21.253								32.8	34.7
	44	9	47	10								17.057	24.806	16.749	23.907								17.8	23.4
	26	9	24	11								16.774	20.953	16.451	20.983								13.1	16.7
	0	18	3	24								19.754	19.683	19.904	19.568								33.9	35.6
	53	23	54	7								15.075	21.672	15.141	21.873								37.3	26.1
	8	11	9	14								15.423	15.81	15.328	15.791								21.4	22.9
	43	20	48	19								14.958	19.865	14.921	19.757								36.4	25.3
	46	7	44	13								14.098	20.05	14.104	19.923								26	35.4
	12	6	12	11								14.162	21.093	14.258	20.655								27.9	14.8
	53	9	55	12								14.212	19.535	14.208	19.297								29.6	13.4
	15	24	16	16								10.193	20.965	10.302	21.114								24.6	18.9
	20	5	24	7								16.571	18.259	16.567	18.287								14	25.1
	48	12	49	20								16.111	17.442	16.1	17.498								24.4	32.8
	41	13	43	20								14.826	16.183	14.858	16.445								14.7	26.1
	79	12	96	8								14.608	22.775	14.577	23.34								48.9	26.6
	53	18	57	12								13.838	21.297	13.909	21.459								23.1	23
	31	3	31	9								8.877	14.382	8.953	14.682								49	34.8
	62	7	61	5								14.573	13.574	14.58	13.842								31.3	8.9
	36	10	35	5								11.819	23.301	11.889	24.653								14.1	29.1
	80	3	82	6								11.759	21.126	11.841	21.28								45.9	30.1
	12	3	14	9								6.233	18.396	6.2	18.043								35.6	47.6
	57	2	57	5								6.505	19.679	6.55	19.091								41.8	20.5
	28	2	27	5								6.297	20.006	6.303	18.998								29.5	22.5
	30	13	34	12								6.52	25.082	6.537	25.301								32.7	6.9
	59	12	61	13								6.767	23.141	6.967	22.963								47.3	16.5
	4	21	2	30								18.398	26.216	18.47	26.435								33.7	18.9
	21	6	23	5								18.636	16.215	18.672	15.849								26.1	9.2
	57	12	58	17								16.927	19.055	16.948	19.027								20.7	5.9
	31	8	30	8								19.852	25.718	19.897	25.482								37.3	7.8
	17	5	17	2								18.543	27.288	18.708	27.862								36.3	28
	9	2	7	4								19.646	22.753	20.113	22.045								14.7	7.2
	57	22	55	20								19.064	23.865	19.133	22.485								52.2	9
	59	33	60	55								18.444	24.546	18.486	24.572								23.9	22
	21	6	21	10								18.863	28.111	18.94	27.724								34.6	32.9
	33	12	34	10								18.565	18.866	18.609	18.226								18.2	20.6
	33	8	33	8								10.788	17.145	10.865	16.732								16.6	15.4
	28	10	29	10								17.514	26.39	17.493	24.949								31.8	21.3
	12	29	13	28								18.399	16.581	18.409	17.156								42.1	15
	11	22	14	20								17.685	15.898	17.848	15.991								63.4	28.7
	57	2	53	2								17.079	16.099	17.101	16.543								13.7	12.6
	41	7	40	8								19.63	11.412	19.849	11.863								33.2	11
	42	9	48	21								17.759	17.012	17.97	17.243								52.1	7.6
	15	5	18	8								19.373	21.27	19.733	22.012								35.4	23.3
	29	2	27	2								18.119	19.569	18.454	19.986								36.7	30.2
	53	23	68	27								17.334	18.489	17.456	18.744								61.1	28.5
	56	23	67	22								16.771	18.55	16.906	18.499								28.7	13.6
	38	4	39	3								16.408	19.575	16.579	21.596								19.1	7.4
	7	7	13	7								16.667	18.23	16.791	18.14								17.8	19.7
	109	4	100	7								15.98	22.224	16.056	22.578								19	48.3
	57	9	61	7								12.637	18.871	12.635	19.62								28.7	19.3
	72	6	77	3								12.518	18.618	12.552	19.646								35.1	29.9
	78	9	79	15								10.965	17.611	11.228	17.774								25.4	18.9
	54	34	56	51								11.129	16.655	11.38	16.693								31.6	42.6
	65	15	63	30								10.698	15.231	10.748	15.51								20.1	13.2
	26	11	30	20								17.389	15.431	17.668	15.663								34.6	18.4
	75	17	80	33								12.406	14.79	12.441	14.914								30	21.8
	38	8	39	10								12.92	15.245	13.064	15.465								39.1	11.8
	43	3	37	9								12.458	18.275	12.448	18.05								25.8	13.4
	9	1	14	1								10.937	20.293	10.983	20.121								38.6	10.5
	15	22	15	25								16.143	16.221	17.147	16.29								34.5	32.1
	53	4	68	22								10.854	17.571	10.987	17.693								48.7	30.1
	36	0	42	1								14.828	19.159	14.888	20.044								30.5	17.5
	25	1	31	0								16.203	14.712	16.105	15.06								48.9	13.9
	6	2	9	2								13.234	14.455	13.203	14.895								38.2	40.3
	27	23	26	21								11.898	15.998	11.932	16.375								21.4	12.4
	19	8	17	9								11.774	14.948	11.834	14.893								24.8	29.7
	18	4	16	3								17.698	13.354	18.414	13.727								20.1	17.9
	42	8	36	8								11.572	14.492	11.688	14.883								31.3	13.8
	19	8	21	17								12.062	17.439	12.246	17.397								24.5	23.4
	14	35	11	44								14.766	17.93	14.954	17.971								26.8	26.7
	27	15	26	23								26.429	15.868	26.547	15.827								39.3	12
	12	5	13	4								26.775	17.357	27.326	18.141								23.7	14.1
	26	12	19	11								10.784	15.525	10.995	15.48								28.5	26.1
	26	0	27	0								20.982	17.22	21.132	17.083								25.7	12.4
	44	0	42	0								24.258	26.113	24.473	24.45								30	36.5
	23	19	20	21								12.267	15.876	12.266	15.889								37.7	41.4
	15	11	17	13								12.622	16.842	12.376	16.845								37.6	24.9
	43	31	45	37								20.32	10.744	20.559	10.682								40	48.8
	22	14	22	23								19.73	13.998	19.932	14.412								61.6	26
	42	21	42	26								13.117	14.111	13.214	14.153								33.5	16.8
	43	31	46	38								11.309	15.72	11.391	15.713								52.3	18.3
	50	1	55	1								16.898	21.649	16.935	21.84								47.2	33.1
	17	0	18	0								23.198	22.897	23.454	21.56								44.9	27.7
	67	7	74	8								20.205	17.561	20.235	17.694								49.8	11.8
	53	9	59	7								24.991	17.963	25.836	18.418									39.5
	16	4	21	12								23.224	17.442	23.509	17.358									29.9
	65	3	66	3								20.605	14.242	20.677	14.215									32.9
	65	10	73	9								18.968	16.8	18.983	16.729									34.9
	45	23	47	31								21.398	16.246	21.468	16.126									7.7
	43	33	49	28								17.615	15.548	17.677	15.636									14.9
	45	15	45	43								19.129	16.928	19.288	16.968									27.6
	9	7	7	11								19.127	18.281	19.344	19.045									16.4
	12	2	15	1								17.165	20.02	17.125	19.894									8.3
	34	6	32	15								19.076	14.394	19.244	14.388									24.7
	32	31	25	49								22.78	22.347	23.809	22.419									33.9
	19	49	23	56								23.747	23.414	22.606	23.541									11.4
	16	38	19	42								16.499	20.375	16.633	20.558									25
	46	4	43	2								16.064	25.713	16.158	25.413									25.1
	28	0	32	1								12.053	19.503	12.269	19.513									14.4
	16	15	14	44								11.726	15.552	11.713	15.581									13
	44	31	46	30								11.722	19.915	11.948	20.119									25
	65	9	57	8								11.685	20.79	11.914	21.19									26.3
	63	8	68	6								13.172	21.972	13.276	22.379									11.5
	21	18	22	17								19.061	25.404	19.099	25.783									37.1
	51	6	51	4								20.543	33.38	20.652	32.248									26.9
	14	4	9	8								18.94	21.366	19.048	21.934									18.7
	81	3	83	2								19.148	23.738	19.473	24.008									45.1
	21	35	22	40								18.531	19.233	18.604	19.715									19
	40	23	41	42								18.512	19.366	18.739	19.422									22.6
	56	22	57	22								18.044	20.783	18.163	21.219									29.9
	22	14	24	18								21.259	20.875	21.433	20.776									26.9
	19	32	19	33								23.717	20.136	24.364	20.047									14.7
	16	6	19	0								21.47	33.026	21.534	33.523									23.2
	55	6	57	5								25.05	26.215	24.611	25.392									32.6
	39	5	46	9								23.674	22.556	23.754	22.69									19.9
	44	11	34	8								13.668	18.69	13.754	19.016									22.9
	66	22	67	25								16.3	23.793	16.389	24.125									20.4
	24	14	24	15								14.985	22.339	15.003	21.926									27
	13	6	10	38								14.808	20.305	14.878	20.095									18
	27	41	28	43								23.68	19.946	24.452	20.142									20
	22	20	22	17								18.454	14.193	18.439	14.255									23.8
	23	24	20	22								18.493	15.897	18.719	16.017									32.3
	26	22	28	23								20.134	24.1	20.36	24.337									58
	31	52	35	70								20.305	18.751	20.704	18.862									26.7
	20	1	20	3								19.513	22.637	20.233	24.262									34.8
	15	27	14	23								25.521	26.176	25.514	25.914									18.9
	16	10	17	6								27.35	38.672	27.953	40.597									18.6
		8		8									25.378		25.901									25.4
		2		2									26.592		27.357
		9		9									17.408		18.032							Median	31.2	20.05
		16		14									26.248		27.439							Mean	32.04	21.48
		18		16									28.591		27.811							Std. Deviation	11.5	9.691
		20		19									25.652		25.221							Std. Error of Mean	0.857	0.6475
		25		25									21.796		21.784
		38		43									21.391		21.497
		12		9									16.019		16.037
		34		41									17.834		18.019
		9		9									27.07		24.719
		42		56									20.172		20.1
		33		49									21.602		21.25
		15		11									22.824		23.232
		34		34									21.214		21.382
		2		1									19.541		18.936
		5		4									22.365		22.388
		25		22									34.723		33.557
		34		37									23.418		23.375
		6		5									30.336		28.828
		65		69									24.903		25.4
		35		32									19.97		20.324
		19		20									25.35		24.729
		3		5									24.026		22.769
		2		4									32.645		29.547
		4		5									28.864		26.051
		38		38									25.044		23.951
		35		34									18.734		18.329
		7		7									31.636		30.183
		18		17									31.337		28.694
		5		5									26.821		25.004
		30		31									24.918		23.774
		9		8									28.85		26.407
		24		73									23.373		23.446
		35		44									32.123		29.739
Median	36	9.5	37	12							Median	16.41	20.39	16.68	20.7
Mean	39.04	13.47	41.61	16.67							Mean	16.41	21.2	16.65	21.14
Std. Deviation	23.27	11.65	24.93	14.8							Std. Deviation	4.503	5.362	4.672	5.106
Std. Error of Mean	1.558	0.7254	1.669	0.9212							Std. Error of Mean	0.3016	0.3338	0.3128	0.3179

## Sheet: Figure 5+S3
TH-DAB on juvenile mouse midbrain
	N (count per mouse)			n (mean count per section)			n (all counts per section)			SN-axis
SN DA neuron count	manual (Stereology)	automated (Wolution)		manual (Stereology)	automated (Wolution)		manual (Stereology)	automated (Wolution)			counts per section (separately for every mouse)
										[µm]	manual (Stereology)										automated (Wolution)
	3750	4105		2.33	3.67		1	1		-3.82	2	4	1	1	8	8		6	3	7	6	2	3	1	15	3	3	10	11	7
	6157	4276		10.33	20.33		3	10		-3.79	11	12	8	3		4	4	4	3	9	18	29	14	10	14	5	13	17	7	25
	4891	4609		16.33	39.33		2	20		-3.76	11	27	11	2	6	11	6	7	3	12	27	76	15	20	14	17	24	45		29
	4115	3066		26.67	66.5		19	53		-3.73	25	35	20	19	15	24	6	38	6	31	68		65	53	27	47	61	91	31	49
	3540	3403		32.33	89.33		26	108		-3.7	32	32	33		27	23	17	33	10	42	91	82	95	87	108	53	121	133	31	100
	6346	4000		42.33	86.67		37	107		-3.67	22	54	51	26	25	30	46	52	28	55	40	111	109	108	112	80	140	108	105	157
	6455	6485		51.67	127.67		37	62		-3.64	41	56	58	37	36	46	54	55	40	57	115	125	143	107	91	109	187	167	118	186
	4259	4121		46.67	138.67		28	142		-3.61	37	59	44	37	43	63	62	40	46	50	127	138	151	62	79	130	189	139	127	110
	4687	4583		46.67	146.67		52	103		-3.58	44	42	54	28	30		64	46	47	43	162	110	168	142	98		172	174	157	95
	5313	4517		54.33	163		40	98		-3.55	47	53	63	52	42	55	59	47	53	48	155	171	163	103	133	130	220	178	160	138
				56.67	158.33		38	164		-3.52	45	67	58	40	47	76	73	51	58	54	131	162	182	98	95	146	232	194	160	164
				48.33	150.67		58	175		-3.49	29	61	55	38	34	69	73	50	52	57	102	193	157	164	83	140	254	163	166	188
				58	165.33		51	158		-3.46	35	83	56	58	43	64	74	72	59	56	140	198	158	175	140	134	264	221	183	245
				58.67	176		56	146		-3.43	37	81	58	51	36	65	70	58	49	58	142	195	191	158	130	129	226	168	141	208
				52	156		50	99		-3.4	60	51	45	56	42	70	69	65	53	65	185	146	137	146	147	162	289	202	172	178
				58.67	170.67		48	117		-3.37	49	66	61	50	43	62	81	49	69	63	158	169	185	99	155	183	305	174	188	191
				61	169.67		42	66		-3.34	53	69	61	48	41	74	64	69	56	48	193	125	191	117	138	161	214	174	182	118
				69.67	156.33		40	105		-3.31	48	87	74	42	47	60	62	56	58	65	151	116	202	66	124	89	175	110	139	198
				48	131.33		64	119		-3.28	29	57	58	40	55	82	84	72	60	80	139	97	158	105	139	116	189	160	161	173
				65.67	146.33		46	124		-3.25	55	83	59	64	58	69	74	47	56	53	137	157	145	119	149	120	226	124	157	112
				68.67	157.33		60	92		-3.22	68	76	62	46	47	84	75	54	54	55	205	138	129	124	83	160	181	131	143	110
				71.33	177		41	76		-3.19	61	72	81	60		94	74		42		189	152	190	92		151	203		124	70
				57.67	160.67		56	139		-3.16	35	64	74	41	37	84	80	48	70	75	118	161	203	76	130	130	174	105	169	184
				53.67	137.67		55	86		-3.13	34	75	52	56	45	88	68		51	60	163	115	135	139	103	125	280	92	127	144
				61.33	161.33		48	98		-3.1	54	76	54	55	47	48	76	69	63	76	178	174	132	86	160	125	173	169	157	160
				65	157		57	69		-3.07	37	75	83	48	43	80	72	54	57	73	131	173	167	98	138	129	212	167	140	182
				79	138.5		37	119		-3.04		79		57		109	85	33	56	68	140	137		69	119		189	70	167	160
				53.33	121.67		52	69		-3.01	26	65	69	37	47	98	84	26	50	51	119	110	136	119	113	175	122	83	121	74
				80	113		40	58		-2.98		71	89	52	32	86	53		68	64	80	97	162	69	72	158	183		189	109
				67	127		36	70		-2.95	33	81	87	40	44	81	65	40	63	67	75	96	210	58	67	120		107	128	166
				45.5	67.5		28	36		-2.92	39		52	36	32	76		35	66	67	80		55	70	67	105	176	90	136	161
				37.67	83		18	36		-2.89	28	40	45	28	30	69	76	6	49	47	105	39	105	36	98	97	133	30	143	58
				39	66.67		2	6		-2.86	40	42	35	18	20	78	72	12	53	33	75	67	58	36	53	92	155	29	120	73
				23	37		11	18		-2.83			23		3	40	63	11	47	22	24		50		21	50		35	116	30
				10	37		11	27		-2.8	13		7			58		4	20	25	43		31		43	85		16	87	55
				10	34		25	68		-2.77					13	40			28		59				23	30			65
				5.33	9.33		32	91		-2.74	10				7	28			20		34				15	32			36
				5.33	16.33		22	40
				7.33	37		41	115
				25	57		37	127
				28.33	88		44	162
				45	123.33		47	155
				50.67	157		45	131
				45.33	125.33		29	102
				45.33	142		35	140
				49.33	158.67		37	142
				54.33	172.67		60	185
				53	172.33		49	158
				62.33	216.33		53	193
				55	172.33		48	151
				61	184		29	139
				60.33	184.33		55	137
				57.67	158		68	205
				59.67	149		61	189
				70.67	164.67		35	118
				52	131		34	163
				54.33	128		54	178
				42	97		37	131
				64.33	152.67		26	119
				55.5	121		33	75
				69.33	162		39	80
				61.33	163		28	105
				52.33	132.33		40	75
				42.33	92.67		13	43
				66	149		10	34
				56.67	133.67		4	2
				56	129		12	29
				34	77		27	76
				32.67	74		32	82
				26.67	60.33		54	111
				16.33	52.67		56	125
				28	65		59	138
				20	36		42	110
							53	171
							67	162
							61	193
							83	198
							81	195
							51	146
							66	169
							69	125
							87	116
							57	97
							83	157
							76	138
							72	152
							64	161
							75	115
							76	174
							75	173
							79	137
							65	110
							71	97
							81	96
							40	39
							42	67
							1	3
							8	14
							11	15
							20	65
							33	95
							51	109
							58	143
							44	151
							54	168
							63	163
							58	182
							55	157
							56	158
							58	191
							45	137
							61	185
							61	191
							74	202
							58	158
							59	145
							62	129
							81	190
							74	203
							52	135
							54	132
							83	167
							69	136
							89	162
							87	210
							52	55
							45	105
							35	58
							23	50
							7	31
							8	15
							6	14
							15	27
							27	108
							25	112
							36	91
							43	79
							30	98
							42	133
							47	95
							34	83
							43	140
							36	130
							42	147
							43	155
							41	138
							47	124
							55	139
							58	149
							47	83
							37	130
							45	103
							47	160
							43	138
							47	113
							32	72
							44	67
							32	67
							30	98
							20	53
							3	21
							13	23
							7	15
							8	3
							4	5
							11	17
							24	47
							23	53
							30	80
							46	109
							63	130
							55	130
							76	146
							69	140
							64	134
							65	129
							70	162
							62	183
							74	161
							60	89
							82	116
							69	120
							84	160
							94	151
							84	130
							88	125
							48	125
							80	129
							98	175
							86	158
							81	120
							76	105
							69	97
							78	92
							40	50
							58	85
							40	30
							28	32
							4	3
							6	13
							6	24
							17	61
							46	121
							54	140
							62	187
							64	189
							59	172
							73	220
							73	232
							74	254
							70	264
							69	226
							81	289
							64	305
							62	214
							84	175
							74	189
							75	226
							74	181
							80	203
							68	174
							76	280
							72	173
							85	212
							84	189
							53	122
							65	183
							76	176
							72	133
							63	155
							6	10
							4	17
							7	45
							38	91
							33	133
							52	108
							55	167
							40	139
							46	174
							47	178
							51	194
							50	163
							72	221
							58	168
							65	202
							49	174
							69	174
							56	110
							72	160
							47	124
							54	131
							48	105
							69	169
							54	167
							33	70
							26	83
							40	107
							35	90
							6	30
							12	29
							11	35
							4	16
							3	11
							3	7
							6	31
							10	31
							28	105
							40	118
							46	127
							47	157
							53	160
							58	160
							52	166
							59	183
							49	141
							53	172
							69	188
							56	182
							58	139
							60	161
							56	157
							54	143
							42	124
							70	169
							51	127
							63	157
							57	140
							56	167
							50	121
							68	189
							63	128
							66	136
							49	143
							53	120
							47	116
							20	87
							28	65
							20	36
							7	7
							9	25
							12	29
							31	49
							42	100
							55	157
							57	186
							50	110
							43	95
							48	138
							54	164
							57	188
							56	245
							58	208
							65	178
							63	191
							48	118
							65	198
							80	173
							53	112
							55	110
							75	184
							60	144
							76	160
							73	182
							68	160
							51	74
							64	109
							67	166
							67	161
							47	58
							33	73
							22	30
							25	55

## Sheet: Figure 6+S4
TH-DAB + HE on adult mouse midbrain
	N (count per mouse)								N (percentage per mouse)				SN-axis
SN DA neuron count	manual (Stereology)		automated (Wolution)		automated (Aiforia)			% remaining SN DA neurons	manual (Stereology)	automated (Wolution)	automated (Aiforia)			counts per section (separately for every mouse)
	saline	PD-drug	saline	PD-drug	saline	PD-drug							[µm]	manual (Stereology): saline													automated (Wolution)												automated (Aiforia)
	3826.37	1523.94	5083.5	1739	7924	2614.5			38.49	37.69	37.09		-3.88	3	6	5	2	14	0	1	3	4					15	7		22	18	8	2	8	11				52	9		73	20	12	3	15	26
	3820.8	2194.25	4405.5	3209	6881	5279			55.42	69.55	74.9		-3.85	4	5	4	1	18	12	1	10	1					36	38	10	50	20	66	8	14	24				103	41	34	114	48	66	21	19	74
	4621.66	2155.14	4890	2383.5	8417.5	3945.5			54.44	51.66	55.98		-3.82	20	28	9	8	32	28	5	17	11					60	85	40	62	80	94	20	58					144	94	101	116	93	129	46	53
	2666.47	1074.18	3442	1164	5749	1628			27.13	25.23	23.1		-3.79	34	34	27	12	37	20	27	40	24					107	129	89	67	130	130	82	114	89				175	163	131	123	229	171	155	131	122
	4919.33	3544.95	4538.5	3914	6360.5	5196.5			89.54	84.83	73.73		-3.76	38	30	43	19	48	33	31	44	36					153	113	125	95	159			125	108				193	172	232	335	198			188	198
	3801.7	3542.18	4995.5	3598.5	7409	5869.5			89.47	77.99	83.28		-3.73	34	36	40	10	54	35	38	41	42					176		133	74	152	137	116	126	124				181		232	39	208	207	170	191	199
	3636.83	2970.16	4474	2817.5	6808.5	4992.5			75.02	61.06	70.83		-3.7	44	48	35		56	33	33	44	31					162	154	144			143	157	141	126				171	217	211			182	212	283	177
	4283.18	3339.12	4796.5	2718	6508.5	5385.5			84.34	58.91	76.41		-3.67	34	41	37	34	57	33	33	47	50					143	176	170	85	170	169	148		123				156	204	168	145	194	235	198		191
	4054.97	2916.84	4901	2990	7377	4245.5			73.68	64.8	60.23		-3.64	26	39	57	12	52	33	34	51	37					149	158	160	94	167	134	143	139	134				202	220	254	207	209	202	218	196	187
		3605.31		4366		5931.5			91.07	94.62	84.15		-3.61	33	54	40	19	48	44	31	39	42					170	148	159	108	156	184	133	157	161				265	210	202	148	199	236	194	219	228
		1565.54		1665		1801			39.54	36.09	25.55		-3.58	25	36	53	30	40	23	37	38	47					155	158	171	100	162	187	183	158	113					187	196	138	216	209	214	222	205
		1616.15		1929		2408.5			40.82	41.81	34.17		-3.55	17	38	58	14	45	25	36	37	36						138	214	103	168	164	159	144	137				283	172	306	162	220	190	213	274	191
													-3.52	37	39	37	21	62	28	44	44	35					181	120		120	172	192	179	193	151				233	184	250	206	196	296	225	259	250
													-3.49	29	35	61	30	46	22	26	44	25					220	143		160	179	169	146	184	153				174	207		256	277	221	173	247	200
													-3.46	22	35	62	32	55	30	31	48	29					167	142	223	107	145	189	137	192	146				224	189	291	226	150	192	145	194	295
													-3.43	36	31	51	36	59	39	37	59	34					185	107	170	120	147	156	199	176					272	254	254	171	193	188	237	181
													-3.4	57	36	42	42	47	41	36	53	28					198	115	161	97	99	67	89	159	136				305	168	302	150	136		392	169	269
													-3.37	43	23	62	24	62	39	44	45	42						147	165	121	179			147	168				297	265	252	165	242			189	220
													-3.34	43	29	54	24	59	43	39	40	53					148		119		78	165	144		143						173		102	232	227		223
													-3.31	33	41	47	33	58	42	62	37	50						98	134	145		170	195		160					178	213	181		232	222		183
													-3.28	54	41	58	42	50	30	47	42	52					114	101	131	101	121	140	137	137	180					164	297	151	159	193	194	184	173
													-3.25	36	33	38	31	44	39	53	40	38					143	87	117	93	126	161	165	115	128					189	206	145	148	274	254	163	187
													-3.22	37	25	33	29	47	45	39	29	42					97	98	121	101	130	156	161	108	154					148	259	157	151	197	221	135	179
													-3.19	36	38	29	26	39	45	35	37	51						111	112	134	114	151	124	120	141				217	155	205	183	162	241	210	171	200
													-3.16	42	36	37	27	57	38	50	42	44					151	113	123	111	125	181	169	125	171				227	136	284	253	179	241	184	212	211
													-3.13	48	49	47	28	67	52	43	37	47					148	141	68	111	166	180	169	105	157				249	230		220	196	312	259	259	201
													-3.1	53	47	41	34	75	57	42	50	65					158	144		126	179	172	147	164	176				255	253		219	218	322	235	360	266
													-3.07	52	52	50	44	60	61	56	47	62					149	158	124	110	114	186	156	131	145				253	258	288	217	190	327	269	242	315
													-3.04	59	53	40	57	70	89	54	60	72					148	152	157	106	118		141	162					275	266	281	186	260		260	267
													-3.01	60	54	49	33	70	51	72	65	69					170	152	139		170	188		143	214				310	253	283		310	347		305	381
													-2.98	65	54	53	37	67	53	57	54	50					154		145	87	141	115	99		143				317		263	138	315	248	193		287
													-2.95	52	45	35	32	53	42	38	71	64					126	149	152	91		120	129	176	173				169	249	287	127		192	237	83	238
													-2.92	45	50	56	32	33	24	26	58	37					104	120	141	56	67	74		153	120				188	216	234	76	109	82	45	73	139
													-2.89	34	41	39	19	28	10	21	42	19					88	87	104	24	70	49	58	120	87				104	149	217	58	101	86	81	47	111
													-2.86	16	28	30	4	14	3	10	26	23					64	79	91	36	30	34	48	80	103					129	140	42	47	70	73	23	126
													-2.83	14	14	21	14	8	6	11	20	12						32	47	34	15	28	33	46	67				60	96	99	57	25	47	35	33	79
													-2.8	10	2		8	8	3	4	12	10					43	14		38	33	25	22	51	44				60	34		53	32	21	23	21	22
													-2.77	12	8		11	8		4	1	11					64	12		23	31		11	21	49				66	38		47	35		16	47	33
													-2.74	15	14		9	6		1	6	11					53	39		13	28		17	7	38				55	50		18	30		30	38	35
													-2.71	8	11		5	1		3	6	5					35	34		8	15		19	14	27				48	67		20	20		26	9	28
														manual (Stereology): PD-drug													automated (Wolution)												automated (Aiforia)
													-3.88	0	4	1	3	2	1	0	11	2	2	1	0	1	0	14	4	2	3	7	0	5	3	6	3	0	0	21	5	3	1	12	2	13	12	19	8
													-3.85	0	5	6	1	3	6	1	6	4	8	5	0	1	4	22	10	10	2	16	12	23		20	2	4	0	27	24	9	2	19	12	74		15	14
													-3.82	1	22	2	3	2	12	12	17	3	9	15	12	3	10	88	4	14	4	18	36	43	23	49	40	9	11	84	6	4	8	23	54	61	23	51	49
													-3.79	10	24	12	0	12	10	26	36	8	22	19	18	6	42	96	16	2	36	24	68	75	46	92	55	44	33	110	11	5	29	47	123	99	43	105	102
													-3.76	19	28	21	2	27	29	35	23	26	22	28	13	23	56	87		10	101		89	85	67		58	78	95	145		8	115		129	127	83		82
													-3.73	27	25	18	2	35	38	46	36	23	30	34	10	17	72	88		11	113	96	90		73	134	35	68	116	149		50	115	149	178		98	180	46
													-3.7	17	30	21	11	40	42	33	36	38	32	39	9	26	57	114	62	13	109	98	73	97	95	113	40		74	144	129	57	131	160	138	136	109	177
													-3.67	21	25	25	12	32	29	41	26	31	36	31		20	61	102	59		118	104	108	116	89	148		66	81	126	92		129	130	187	114	130	184
													-3.64	16	23	22	12	34	46	45	20	42	32	33	10	11	62		68	52	143	132	92	102	88	129	42	43	78		81	66	123	180	156	140	104	167	39
													-3.61	14	30	20	26	50	38	43	41	27	36	31	12	14			72	49		121		108	101	143	53	62	67		101	69		175		140	137	145	57
													-3.58	13	22	16	7	49	33	40	36	38	32	30	12	13		145	70	39	152	148	149	135	96	139	61	76		185	98	60	180	205	161	179	132	201	51
													-3.55	16	25	16	10	36	31	53	28	27	27	31	11	19	58	116	64	36	125	123	149	137	116	151	49	73	76	231	89	40	179	163	236	155	105	181	53
													-3.52	17	28	19	7	40	23	6	20	36	38	37	13	17	67	121	62	49	135	136	168	122	119	154	51	78	83	194	130	41	168	155	190	153	147	159	39
													-3.49	19	19	13	9	34	47	34	25	34	26	32	14	10	53	84	69	36	143	141	97	117		187	55	59	74	168	101	40	212	215	213	169		198	45
													-3.46	15	17	13	10	36	38	31	38	33	25	37	11	16	14	90	81	48	176	124	126	138	136	154	56	62	57	165	94	39	226	185	163	208	144	178	56
													-3.43	18	28	16	6	42	40	44	30	34	36	39	23	16	45	102	85	32	181	133	82	111	143		52	70	52	174	82	30	172	172	212	159	153		66
													-3.4	16	13	18	2	37	41	35	45	33	28	42	21	15	39	81	128	34	174		81	137	107		71	60	190	195	140	25	143		195	170	156		53
													-3.37	10	27	19	6	44	37	35	38	14	42	49	24	21	42	99		32	143	129	101		97	181	67	71	58	183		34	151	252	175	135	147	216	50
													-3.34	13	27	12	10	49	50	19	29	35	40	48	21	17	40	92	69	39	149	112	40		117	145	69		58	174	89	38	170	239	167		144	218	78
													-3.31	13	25	15	9	32	46	12	32	41	29	53	15	18	45		77	29	118	138	60	55	96	111	65		71	130	95	29	135	211	187	155	128	189	80
													-3.28	24		16	16	40	47	37	41	40	35	42	22	27	65		37		125	142	63	46	86	124		75	72		82		148	268	154	156	130	189
													-3.25	7	18	24	6	32	38	20	42	28	18	50	32	13	29		52	23	123	133	80	72	75	138	76	48	76		93	51	186	204	201	142	98	183	58
													-3.22	8	32	19	7	41	40	28	43	24	37	52	21	20		115	32	27		106		81	82	144	65	60		124	116	34				176	115	178	45
													-3.19	12	38	23	11	42	40	34	51	38	20	32	19	14	43	125	52	36	111	80	106	64	70	99	31	47	43	160	80	58	126	159	199	170	127	138	30
													-3.16	9	39	30	7	34	27	62	46	25	28	49	33	28	67	87	45	14	99	105	139	68	72	121	67	70	68	215	94	67	159	128	220	223	111	190	51
													-3.13	20	12	13	6	38	18	52	43	28	27	42	35	29	56	93	51	18	99	119	135	58	85	126	72	68	61	180	86	29	181	128	197	239	186	216	103
													-3.1	21	27	20	14	34	28	49	59	36	46	45	33	24	69	85	59	39	104	102	112	66	111	156	81	56	115	244	111	69	150	146	196	249	176	228	95
													-3.07	30	33	31	17	45	39	52	56	41	24	47	42	23	79	130	36	33	131	66	75	66		122	76	78	110	244	102	56	201		173			220	93
													-3.04	28	31	29	13	51	53	45	51	42	53	54	15	36	81	112	75	28	144		69	63	120	165	29	74	153	277	106	62	248		138	220	187	239	61
													-3.01	28	15	32	20	48	69	26	42	31	41	48	6	17	90	81	91	39	130	133	52	91	88		20	65	152	200	135	56	236	236	94	214	167		40
													-2.98	30	18	37	22	52	48	16	34	35	35	47	9	20	74	78	94	40	102	105	33	81	61	131	24		127	203	133	78	195	250	54	235	118	219	22
													-2.95	22	16	37	16	49	49	12	31	40	30	38	11	12	53	50		51	76	94	34		84	96			81	95		76	194	207	25		163	179
													-2.92	9	9	42	17	33	48	14	15	32	29	34	5	10	31		80	52	87	112	20	38	64	78	19	18	46		145	87	135	218		88	142	170	18
													-2.89	7	4	22	11	28	31	4	15	24	20	28	1	5		38	73		61	82		20	39	70	5	5		39	209		93	147		70	56	75	7
													-2.86	7	8	35	13	23	25	3	14	14	8	4	1	1	18	22	76	23		58	10	26	16	26	6	4	33	14	261	12		98	12	40	20	25	5
													-2.83	2	3	18	12	9	13	5	13	8	7	8	2	4	11	15	72	28	18	29	11	15	19	18	12	11	13	8	110	23	45	46	17	33	27	22	9
													-2.8	0	0	18	14	5	7	8	6	6	6	9	4	3	13	4	80	40	21	17	14	10	12	38	8	8	7	8	176	42	23	23	22	22	11	35	9
													-2.77	0	6	13	7	5	1	1	3	4	5	12	3	1	0	16	38	17	7	9	8	9	12	33	5	12	3	16	61	17	43	29	12	15	22	29	5
													-2.74	2	2	0	5	9	3	0	4	2	8	5	0	3	5	4	48	15	23	7	6	8	20	17	6	8	4	4	43	7	28	8	5	19	28	31	6
													-2.71	2	2	5	0	6	1	0	2	6	6	1	0	1	7	11	29	8	24	9	1	11	6	12		3	6	11	42	6	40	9	0	15	22	17
[truncated: 7 more columns]

## Sheet: Figure 7+S5
IF on adult mouse midbrain
	N (count per mouse)										N (mean per mouse)						n (individual neurons)														background: n (individual images)
TH+ SN neuron count	detected	included	Dat+	lat all Th+	lat Dat+	non lat all Th+	non lat Dat+			cell size [µm]	DAT+	DAT-	lateral DAT-	not lateral DAT-		DAT RF intensity	1	2	3	4	5	6	7	8	9	10	11	12	13	14	1	2	3	4	5	6	7	8	9	10	11	12	13	14
	4496	3407	3246	326	251	3081	2995				207.4	133.5	134.995	132.104			3.14738	2.12553	2.42794	2.48987	1.83029	1.70048	2.85947	4.72398	1.98861	1.74709	1.85743	2.62194	2.74765	2.02341	1.59783	1.57079	0.822638	0.52325	0.446337	1.50191	0.984073	1.45842	0.394057	0.880012	1.47223	0.817535	1.29286	0.657552
	4113	2945	2863	225	206	2720	2657				200.1	134.4	146.048	130.891			2.89774	3.06984	2.40264	3.00964	1.91304	3.02053	2.35086	2.25943	1.78002	1.75625	2.13532	2.54624	2.08779	2.57491	1.34776	1.20979	1.72763	0.984774	1.70647	1.38673	0.894855	1.3521	0.661022	0.531293	1.36828	0.625897	0.41494	0.774532
	4007	2969	2844	241	197	2728	2646				219.5	140.9	130.968	146.451			2.91839	4.2218	2.31463	3.45323	2.5568	3.08333	2.76247	3.34188	2.25241	1.80697	2.16158	3.21763	3.46958	2.26779	0.872171	1.70571	0.801823	0.527998	0.471377	1.04572	0.876119	0.70318	1.37454	0.887142	1.52853	0.830193	0.797677	1.34712
	4304	3129	2921	241	174	2888	2742				214.3	156	157.209	155.325			2.44791	4.11515	2.32563	3.86017	2.71248	2.21014	2.46238	2.77627	2.44259	1.91018	2.01584	2.35527	3.5929	2.68071	1.56178	1.36694	1.32853	0.651451	1.2376	0.491569	1.61217	0.797036	0.342599	1.59636	1.1434	1.58725	0.372179	1.63526
	3717	2715	2648	227	189	2438	2415				199.7	135.9	100.056	118.619			2.07633	5.08353	2.55886	2.60945	2.38149	2.95833	1.69719	4.13826	1.71516	1.83128	1.6205	2.50667	3.00245	2.87172	1.45745	0.805041	1.52853	1.19369	0.870138	0.545986	0.496051	1.11966	0.789151	0.596077	0.490743	0.974009	1.43064	0.330623
	3725	2436	2196	209	180	2506	2465				182.2	113.8	120.484	145.019			1.84926	4.71024	2.72057	3.43877	2.49088	1.94565	2.29828	4.12871	2.14461	1.84959	1.79181	2.47303	2.54635	3.33614	0.675799	1.43514	0.247063	1.29815	0.693606	0.477057	0.570994	0.805835	0.484542	1.15403	0.627005	0.711343	0.90326	1.39453
	4944	3417	3219	192	151	2122	2040				197.2	139.6	95.3277	123.552			3.7686	3.7159	3.06821	4.48602	1.74194	1.83273	2.70444	3.53142	2.12095	2.0782	1.74406	3.06236	2.89996	3.03184	1.66533	0.535211	1.25432	0.505207	0.347429	0.743702	0.915375	0.882092	1.04645	0.861104	0.634668	0.759164	0.628217	1.5583
	3780	2665	2604	318	242	3099	2973				218.2	107.1	108.231	161.161			2.80845	4.44974	3.13641	4.58341	2.42637	2.7192	2.47325	3.88235	2.00701	1.66819	2.13668	3.46966	3.3332	2.88858	1.33472	1.19941	0.781008	1.13861	0.346803	0.888814	1.60592	0.796302	0.928332	1.23183	0.39446	0.897706	1.34407	0.442062
	3132	2132	2017	199	177	1933	1839				186.4	151.2	129.086	155.942			2.42103	4.51392	2.0099	3.7136	1.85835	2.67029	2.13962	4.30769	2.03155	1.84678	1.71532	3.46854	1.88853	2.37828	0.758643	0.642698	1.54482	0.614415	0.764344	0.707424	0.529062	0.817566	1.52235	0.747964	0.740613	0.804524	0.940742	0.474078
	3672	2330	2212	205	184	2125	2025				188.9	148.9	122.055	155.598			2.20643	4.69797	2.35424	3.98264	2.85554	3.71014	2.34814	3.35646	2.60911	1.95703	2.17651	3.01966	3.5537	2.67603	1.44671	1.36249	0.791868	1.97809	0.330527	1.24797	0.560288	0.812434	1.1953	0.424663	0.384466	0.890673	0.369539	0.353403
	3497	2023	1879	201	169	1822	1704				179.9	130	107.707	136.857			2.65482	3.647	3.33773	3.06172	2.97335	2.32669	2.18586	3.99497	1.81595	2.02747	1.88708	2.17022	3.46876	3.12079	1.46666	0.747961	1.71315	0.745465	1.19253	1.58082	1.16697	0.853495	0.274217	1.21292	1.40926	1.12661	1.31081	1.19689
	3078	2329	2302	202	185	2127	2117				173.4	96.63	95.1921	99.0675			2.10466	4.67296	3.08581	4.11958	3.25806	3.00362	1.73073	3.23328	2.0298	1.96759	2.13487	2.31517	3.34055	2.46255	1.58632	0.738325	0.265163	0.693235	0.395631	0.52694	1.57916	0.735443	1.66844	1.09203	0.403456	0.803821	0.701069	0.598446
	3923	2994	2881	234	186	2760	2693				187.5	121	107.146	131.151			2.87566	4.85795	1.9571	4.1215	3.06872	3.7343	2.27471	3.21317	1.89833	1.89926	1.95632	2.71124	2.92283	2.84551	1.32168	1.15196	0.962911	0.897407	0.904568	0.583171	0.615603	0.814633	1.40735	0.500916	0.541717	0.875905	1.39422	1.25354
	4233	3135	3023	276	226	2859	2792				181.5	122.3	95.6552	143.577			2.02208	4.4219	2.69307	4.50241	3.00982	1.92693	2.03445	3.07692	1.97984	2.11518	1.9871	2.36742	2.32789	2.14326	1.06241	0.866568	1.63261	0.55079	1.24761	0.843467	0.678056	0.795569	0.932131	1.18534	0.900862	0.834413	1.13607	0.79916
																	1.89006	5.22558	2.78218	4.07136	3.43198	2.53261	1.90229	2.32227	1.71166	1.62381	1.9527	3.36124	2.15557	2.16199	1.68758	0.920682	0.991871	1.16616	0.569033	0.55959	0.743185	0.882825	0.324985	0.736805	0.47242	1.19483	0.355286	0.616301
																	3.49736	4.77253	4.13971	2.61427	3.92426	2.69988	2.02094	3.39819	2.02805	1.73336	1.83865	3.67191	3.10004	2.69288	1.13758	1.09044	1.01721	1.43775	0.796896	0.591334	1.50957	0.813167	0.809873	0.769352	0.940175	0.725408	0.90326	1.06144
																	3.00528	4.93252	3.78108	3.13211	3.19215	3.39915	2.74078	2.80493	2.17616	2.1969	2.1093	3.11629	2.7452	2.19382	0.297628	1.57153	0.51856	1.28581	0.627876	0.787235	0.509434	0.98108	0.47798	1.48198	0.989483	0.974009	1.48027	0.986328
																	3.43447	4.40255	3.73377	3.22951	2.26367	2.01932	2.2682	3.30317	2.41104	2.07432	1.70876	1.79494	2.11801	1.90918	0.826147	1.45886	1.54301	0.742617	0.6429	1.49647	0.550474	0.970814	0.646517	0.743624	1.30798	1.51868	0.479873	0.924144
																	1.91647	4.99481	4.53025	3.02218	1.93969	2.83756	2.73579	3.0186	1.68449	2.11448	2.05295	4.66236	2.60555	2.10861	1.11917	1.6464	0.54209	0.477668	0.786254	0.583171	1.32132	1.11966	1.00673	0.881872	0.819571	0.970141	1.03524	1.42162
																	2.40038	5.23266	3.32233	2.42044	2.17251	2.78563	2.41276	3.03268	2.48817	1.95667	2.00339	3.44494	2.37811	1.99625	1.43444	0.832468	0.989156	1.36178	1.30583	1.3568	0.690546	0.984013	0.866166	1.41565	1.26001	1.40264	0.849941	1.26215
																	3.26836	3.3596	3.76898	2.21215	2.41234	2.26087	2.77866	2.59427	1.90622	1.78901	1.77461	3.21685	3.59126	2.65075	0.973426	0.386953	0.266068	0.935393	0.679208	0.667518	0.878796	0.966415	0.463475	1.45439	0.527391	0.85762	1.38577	1.30464
																	3.50984	5.1647	2.73267	4.10704	2.40533	3.40761	2.37188	3.50377	2.09718	1.81261	1.66554	4.09382	2.43773	2.44944	1.07238	0.954781	0.787343	1.41971	0.478889	1.42664	1.59254	0.923153	1.11932	1.11249	1.06311	0.872037	0.421803	1.37975
																	4.02208	3.29259	3.61936	2.38959	3.13324	1.62379	2.39681	5.02514	2.2884	1.62663	1.85879	1.8309	2.90323	2.23221	1.30557	0.736842	0.703179	1.14336	1.60882	0.823514	0.510326	1.47968	0.824378	0.90264	0.755272	0.798195	0.650389	0.810242
																	3.87566	2.65031	3.59736	2.31244	2.6087	2.1244	2.84746	3.30015	1.85841	1.733	1.96402	2.11573	3.47815	2.31273	0.4311	1.04299	1.47514	1.41306	0.405647	0.882466	0.544229	1.40709	1.15558	0.863584	1.41526	1.48	0.403854	1.11131
																	3.99952	2.57433	3.60066	3.77049	2.90042	2.34541	2.55733	3.86928	2.22257	1.77774	2.23829	2.2809	2.78522	2.41011	0.681935	1.41364	1.09504	1.61533	0.396257	0.674773	1.14556	0.882092	0.671728	0.532223	1.57917	0.88997	0.546918	0.400196
																	3.74796	4.95658	3.86469	3.16779	2.42216	2.38949	2.47159	4.02413	2.16823	1.7182	1.61032	2.06461	1.87277	2.57397	0.495534	0.725723	0.843453	0.358013	1.08673	1.28969	0.551366	0.809501	1.4146	0.90853	1.67612	0.926891	1.43804	0.883509
																	3.8651	3.46201	3.53685	2.94311	2.53576	2.41063	2.91625	4.45953	1.71108	1.67853	1.59265	3.17111	2.85623	1.93071	1.05704	1.12898	0.816303	1.17185	1.44042	0.950487	1.01441	0.98108	1.27991	0.761293	1.06511	0.851291	0.714267	0.623689
																	3.66971	3.00236	3.36304	3.05111	2.48668	2.29952	2.26919	3.78632	2.22362	2.04084	2.11541	2.49852	3.05344	2.62172	0.655087	0.782802	0.731234	1.34659	1.74528	0.962277	1.60949	0.901156	0.41996	0.783611	0.404788	0.563308	1.00304	1.58662
																	3.58473	3.85795	3.07481	3.06172	2.62412	1.92814	2.81555	3.83208	2.09352	1.89615	1.73436	3.08725	2.9771	2.16105	0.49937	0.940697	1.15749	1.11108	1.12555	1.58898	1.10809	0.974481	0.530475	1.20517	0.638	0.929352	0.431833	0.913062
																	3.49784	3.68098	3.54565	2.81389	1.91865	2.27476	2.39182	3.09703	2.37147	1.60443	1.7777	2.27827	2.47074	2.37599	0.800066	0.677539	0.626254	1.42446	1.49238	0.872489	0.719096	0.8139	0.999476	1.24299	1.35396	0.923374	1.40214	0.913062
																	3.76716	2.50306	3.43014	2.8785	2.36325	1.92089	3.00698	3.93866	2.69749	1.65228	1.83102	3.87294	2.66158	3.11288	1.31785	0.843588	1.24708	0.438733	1.50615	0.966812	0.526385	0.830765	1.26471	0.643503	1.16839	0.945175	1.25696	0.934611
																	3.31733	1.87561	4.34763	3.13886	1.86816	3.07979	3.05384	4.48869	2.32811	1.52917	1.98028	2.89835	3.04071	2.78378	0.953482	0.455152	0.568335	0.931594	1.28643	0.582264	1.33113	0.930486	1.03367	0.881252	0.9555	1.42901	1.0912	1.16734
																	3.79741	3.57598	3.30033	3.23433	3.49088	2.12557	2.90628	3.44595	2.65987	1.6091	1.78549	3.57645	2.82316	2.89189	0.46792	0.853966	0.862457	0.836631	1.44543	0.614007	1.12325	0.882092	0.782244	0.925578	0.727953	0.930055	1.22687	1.4247
																	3.36486	2.27451	4.90649	3.23529	2.95933	2.11184	2.16052	4.5098	2.77638	1.68495	1.62576	2.38416	2.40076	3.16296	0.722591	1.35582	1.08418	1.78627	0.413159	0.655727	0.983181	1.56254	1.33931	0.849325	1.44858	0.923023	1.27333	0.815783
																	4.03361	2.51164	4.75578	3.0839	3.33941	2.1864	3.12762	3.91805	2.33386	1.54842	1.96737	4.46463	2.51018	2.58506	0.962687	1.20756	0.841643	1.0541	0.756206	0.79177	1.6086	0.934885	1.55102	1.33102	0.412118	0.860785	1.25591	0.505478
																	4.06769	2.3652	4.42134	1.9026	3.02104	2.72793	2.15653	3.65158	1.94462	1.95858	2.03458	4.31258	2.15649	2.77345	1.18054	0.271312	0.861552	2.29812	0.806912	1.16997	0.557612	0.796302	1.34276	0.879702	0.786256	1.47332	1.41692	1.25046
																	4.36006	3.92341	4.54565	2.05497	2.9467	3.43558	3.33699	4.63851	1.62613	1.85939	1.79693	2.49343	2.84606	2.75119	0.900553	0.785026	1.31767	1.17565	0.430687	0.989486	0.579916	0.946617	1.36314	0.719757	0.80991	1.32142	1.38366	0.475925
																	4.22564	4.12745	3.28273	3.11691	2.54558	3.28515	2.08375	3.76823	2.10201	2.01809	1.95398	4.04786	2.07125	2.74801	1.19818	0.90215	1.18283	0.329524	1.84044	0.990393	0.725341	0.8139	1.2288	1.05019	1.03612	1.14385	1.097	0.470999
																	4.25588	3.82169	3.50275	3.16007	2.93408	3.13407	3.11366	4.25339	2.09824	1.58576	2.05357	3.12452	2.59796	2.593	0.332913	0.745738	0.888702	0.650502	1.06983	0.734632	0.546013	0.989879	1.29752	1.34652	0.980487	0.833358	1.45282	0.724046
																	2.43111	3.26103	5.26513	2.71583	2.56802	2.25376	1.9681	3.99246	2.37412	1.76079	2.07597	4.02414	2.29898	2.97377	0.747904	1.03855	0.447971	1.63433	1.63573	0.550521	1.63001	0.867427	1.43152	1.09017	1.20903	0.801711	1.47816	1.08299
																	3.13826	2.7886	4.0473	3.34532	2.03705	2.82341	2.04088	2.33886	2.17437	1.94982	1.70611	3.34011	2.05344	2.6868	1.46666	0.470719	0.314032	0.671394	1.25826	1.66789	0.554043	1.73999	1.64945	0.927438	1.01847	0.819644	0.450838	1.07314
																	3.43199	3.75919	3.62266	2.94964	1.85326	2.03728	1.87637	2.42785	2.02714	1.69545	2.10811	3.39687	2.63104	2.51351	0.32064	1.42995	1.74935	0.451078	1.53745	1.52277	0.488914	0.937085	1.4146	1.47454	1.33697	0.893838	1.46232	1.3268
																	2.47353	2.71446	3.64576	1.95683	3.0686	2.0739	2.59222	3.01709	2.38216	1.6902	1.72535	3.88098	2.27354	3.36804	0.90669	0.918458	1.08509	0.926846	1.12555	0.548707	1.61306	1.03754	1.42323	0.445741	0.977822	0.880827	1.50244	0.440831
																	2.71144	2.10172	5.31463	3.14928	2.61702	1.80968	2.71386	3.49623	2.31809	1.74154	2.06258	3.12664	2.93639	3.01749	0.821544	0.670126	0.734854	0.631509	1.15309	0.915116	0.54869	1.85731	1.22811	1.39023	1.22669	1.17936	0.375874	0.492548
																	3.36596	4.99939	4.44884	2.40827	2.03302	1.90844	2.27418	2.50578	2.07965	1.70478	1.60482	3.72808	2.23282	2.24086	1.37844	0.676798	0.902277	0.68089	0.935242	1.0829	1.07061	0.896757	0.842682	1.55854	1.35563	0.981041	1.48344	1.60817
																	2.55037	2.25613	2.65457	3.20144	2.46295	2.33878	2.39182	2.89492	2.61834	1.81622	1.85026	2.33122	2.46947	1.90064	1.15369	1.23425	0.813588	1.66661	1.16373	1.50282	1.54079	0.915088	1.32791	0.760673	1.48089	1.12978	0.826712	0.351556
																	2.46898	2.44118	3.08911	3.19604	2.45378	2.37279	2.44367	2.60575	2.4706	1.80863	1.91478	2.90939	1.82697	3.05723	1.01792	0.277984	1.02264	0.500459	1.50553	0.887	0.869874	0.884292	1.4222	0.770282	1.59617	0.916694	1.44331	1.59893
																	3.11611	3.32047	3.64356	3.48381	2.4945	2.23414	2.4985	3.74132	1.6799	1.86618	2.09423	2.32034	2.08405	2.56439	0.686538	1.39733	1.18554	0.414992	0.687972	1.66698	1.61752	0.920954	1.42703	0.421253	1.4659	1.38963	1.18569	0.958007
																	2.99032	2.38235	3.49505	4.10072	2.84776	2.20929	2.69292	3.89425	1.81457	1.64221	1.71366	3.57466	1.98279	2.70986	0.790861	1.149	1.03169	0.521351	1.24511	1.61528	1.597	0.867427	0.889306	1.52507	1.05711	0.883992	1.10228	1.61002
																	3.28685	1.87929	2.68757	3.57194	2.06603	3.49313	2.59422	4.05315	1.78442	1.85919	2.42001	3.01617	2.68233	2.74801	0.57301	0.908821	1.85795	1.01896	0.377477	1.5264	1.50243	1.0764	1.38041	1.17728	0.946838	0.815425	0.995645	0.587364
																	4.04496	3.86091	2.90869	3.5036	2.5642	2.71942	2.1994	4.02278	1.76608	1.50978	2.20599	3.34072	2.29054	2.33227	0.779355	0.289103	1.30771	0.81194	1.57188	1.05388	1.04474	0.944418	1.4816	1.37876	0.695636	0.833709	1.3087	1.59955
																	2.43199	3.61458	2.14772	3.20863	2.94387	2.2845	2.6989	3.78362	1.89724	1.97345	2.13319	2.2891	2.25943	2.49762	0.576845	1.22016	0.722184	1.62008	0.590316	0.592241	0.602221	0.973747	0.286305	1.09513		0.838632	1.08381	1.44686
																	3.13318	3.26287	3.09324	2.67626	2.46588	2.81033	2.22134	3.42408	2.30352	2.11076	1.56148	3.01019	2.06287	3.19873	1.00641	1.30467	0.781913	1.05695	1.09737	1.64159	1.6318	0.972281	0.907264	1.57528		0.975415	1.07378	1.64942
																	2.93056	3.00674	2.80566	3.26799	2.19773	2.82865	2.47757	3.18601	2.19196	2.07407	1.91965	3.84559	2.50496	2.2965	0.5546	1.42921	1.13576	0.956285	1.58503	1.64612	1.62376	1.02947	1.27231	1.20362		0.894541	0.594431	1.32926
																	2.66648	2.5815	3.01152	2.30935	2.57447	2.81884	2.61815	3.38612	2.38367	1.81761	1.56805	3.26207	2.05228	1.90223	1.54107	1.54188	1.64166	0.506157	0.575918			1.57794	0.434119	0.881252		1.23738	0.383793	0.70065
																	3.16107	4.17218	3.65846	2.44784	2.52274	2.48528	2.84447	2.3769	1.77915	1.81901	1.72462	2.92911	2.37922	2.97536	1.01178	1.37287	0.905897	0.914501	1.45732			1.18052	0.887579			1.02007	0.84255	1.59709
																	4.0905	4.26961	2.72499	2.91187	2.82685	1.6985	2.91525	3.09978	2.5897	2.06778	2.04431	3.42091	2.58835	2.01033		0.300222		0.986673	1.35278				0.665511			1.5454	1.27491	0.36818
																	3.01651	4.0723	2.64694	2.84892	2.08254	2.08698	1.95115	3.22885	1.70578	1.88749	1.7626	2.72596	2.32826	3.031		1.30022		0.999968	1.44606				0.394057			0.850588	1.40267	0.825634
																	3.4667	2.90257	4.35568	1.96223	2.96882	1.99019	1.91426	3.94794	1.70427	1.8508	1.94132	2.3735	2.81271	3.49364				2.08351								0.838281	0.767058	1.60201
																	3.51053	4.58578	4.35621	3.42986	2.74762	2.78744	1.78465	3.29284	2.34677	2.03704	1.6092	2.89411	2.56519	2.3593				0.731221								0.866762	0.78184	1.54537
																	3.5811	4.37868	3.54217	3.6205	2.14233	2.42511	2.13442	2.62852	2.2379	2.07093	2.12489	2.61896	2.81668	2.29412												0.898409	1.18675	1.39145
																	4.18896	4.10907	4.59036	2.93705	2.38738	2.41465	2.50713	2.75434	2.16028	1.79979	1.95706	3.06292	2.13832	2.03577												1.40475	0.446087	0.453145
																	3.52817	4.29105	4.30697	3.54496	2.94901	2.59451	1.76069	3.49403	2.18548	1.78092	1.70205	3.17723	1.94176	2.67091												0.854807	1.07958	1.50043
																	5.14229	3.79596	4.69251	4.96583	2.76376	1.62619	3	3.67191	1.78024	1.60587	2.1299	2.214	2.51357	2.13911												1.55138	1.47446	0.276443
																	2.90495	3.48468	2.10686	3.03597	1.8606	1.72333	2.54582	2.8308	1.83871	2.33543	2.15497	2.80372	2.88087	2.10811												1.20433		0.934611
																	4.66477	3.00674	3.6417	4.11151	2.33865	2.78925	3.12627	3.31128	1.99698	1.87701	1.9333	2.92645	2.71542	2.62719												1.14033		1.57492
																	4.94308	4.31985	3.53117	3.33094	2.76494	3.06938	2.34114	2.14317	1.96673	2.04368	2.17807	2.40075	2.65321	1.87838												0.976822		0.927838
																	3.80307	4.06495	3.09848	3.77338	2.81009	3.36774	2.778	3.26247	1.90927	2.04158	2.26308	2.32366	2.13104	2.25676												1.46066		0.36387
																	3.24075	3.50184	3.70194	4.53417	2.9429	2.93669	1.98371	2.74241	2.01008	2.02306	1.87293	2.77271	2.89874	2.19561												0.631172
																	4.57655	1.96998	2.92352	2.52878	2.96813	2.22029	1.89002	3.01464	2.25202	1.95528	2.20881	2.5226	2.43481	2.41225												0.94412
																	3.66079	4.41176	3.77161	4.03777	3.03586	2.00867	2.24236	3.4436	1.71673	2.06604	1.89189	2.5864	2.36664	3.16179												1.19518
																	4.56801	5.11213	2.80985	4.54676	4.13015	2.8699	2.09776	3.31236	2.24597	2.11181	1.61312	2.41848	2.58703	2.99223												0.868521
																	2.74274	4.11029	2.85333	4.0018	3.84595	2.74501	2.02444	3.58894	1.91431	1.68239	1.87206	2.72552	1.91926	3.28428
																	2.14855	4.05025	3.56993	4.16007	3.87118	2.78317	1.92974	3.25271	1.73185	1.65723	1.88949	3.02614	2.79881	3.62751
																	3.31759	3.75061	2.79518	2.73022	2.14077	2.14137	2.15479	2.02657	1.6119	2.16108	2.00632	2.54409	2.62541	3.01737
																	2.90324	2.78615	2.56522	4.98741	2.35591	2.64614	3.2057	1.69306	1.93145	1.59818	2.1238	2.38569	2.11913	3.39991
																	3.45817	2.36336	2.47564	4.35612	2.59495	2.96271	2.49796	1.98861	1.85484	1.80084	2.36007	2.16681	2.91463	3.02377
																	4.14229	2.79412	3.82347	3.68705	2.52457	3.09107	2.52342	2.04067	2.07002	1.72642	2.32977	1.59061	2.41231	2.97258
																	3.54525	3.07782	4.03091	2.81655	2.90704	2.62533	3.07943	4.33681	2.63676	1.60517	2.18854	1.71599	2.84646	2.69013
																	3.81218	2.16601	2.7847	3.31778	3.10093	2.85429	3.45112	2.99583	2.63982	1.76799	2.26482	2.16173	2.66645	3.51325
																	2.76665	2.21904	3.3253	3.56268	3.2417	2.43452	3.62525	4.26069	2.30591	1.7086	1.81779	2.39964	2.66909	3.15448
																	2.15595	2.1708	3.33159	4.03644	2.47543	2.00781	2.79226	2.72054	2.32429	1.71768	2.0061	3.58556	2.08405	2.8702
																	2.27035	3.10213	2.08067	4.23324	2.46879	2.86644	2.72811	2.51825	2.30635	1.50908	2.37881	2.69134	2.14428	2.36197
																	3.55151	2.11951	3.20744	3.15015	2.3838	2.62966	2.32587	3.81543	1.93217	1.53262	2.17393	3.78592	2.77234	3.05759
																	3.56517	1.99478	1.7999	3.38776	3.40106	1.72593	2.29939	4.48697	2.43764	1.52388	1.59765	3.56895	2.75116	3.28839
																	3.7511	2.39765	2.5825	2.38047	2.68659	2.08153	2.81772	5.14077	2.48884	2.01243	1.93374	3.87292	2.89279	3.22441
																	3.64556	2.08344	2.64222	2.10787	2.35591	2.35299	3.08799	4.80813	2.24945	1.79476	2.42153	3.8769	2.90073	2.46527
																	3.7555	2.75228	3.22472	4.10787	3.67596	2.32958	2.90426	3.61105	2.28884	1.85942	2.04969	3.75776	2.77895	3.27194
																	4.49077	2.32247	2.01519	4.57143	3.60823	2.66175	2.63973	4.15016	2.10503	1.94019	1.74085	3.59603	2.86962	2.79433
																	4.89094	2.96306	2.19591	3.44898	3.40239	2.71379	3.72939	3.80083	1.72123	1.90272	1.58958	2.36426	2.80741	2.96069
																	4.78364	4.21686	1.90293	2.88192	2.3506	2.07285	2.68013	5.56726	1.74004	2.03515	1.5676	3.16787	3.09596	2.83364
																	3.71328	2.36854	2.99323	3.24927	2.15139	2.00607	2.73824	4.20542	1.77287	1.86175	2.05303	2.50505	2.66049	3.60878
																	4.59543	2.97784	2.44131	3.82799	3.15671	2.81006	4.0891	3.90094	1.93742	2.2033	1.63636	3.57942	2.55526	2.81216
																	3.96746	2.73142	3.12754	2.81341	3.20452	1.78404	3.63697	3.49635	2.03326	1.6035	1.84382	2.16462	2.69755	3.09415
																	3.11961	2.79053	2.78555	4.24052	2.18061	1.99913	2.54566	4.79875	1.95361	2.29301	1.96387	3.58592	2.29914	3.39351
																	3.24186	3.88223	2.56998	3.4242	3.64011	2.25759	3.67128	5.3879	2.02057	1.72	1.60868	2.50036	2.27796	3.20338
																	2.6737	3.93872	2.90181	4.1895	3.46348	1.87511	3.93304	4.8415	1.85164	2.26602	2.11393	3.25957	2.42886	2.05484
																	3.06332	4.23512	2.8307	4.17784	2.14475	2.87771	3.43719	6.16997	1.99694	2.5633	2.26428	2.15307	2.79153	3.58867
																	4.00792	3.72143	4.23025	3.86152	2.22975	2.14484	3.79413	4.1512	2.01094	1.93515	2.00787	2.4852	2.3137	3.70567
																	2.29991	3.60104	1.95937	2.38776	3.04382	2.47008	2.92418	4.67987	2.17068	1.95417	2.09091	3.44982	2.546	2.78291
																	1.95515	4.16515	3.83296	3.87464	2.90173	2.34172	2.65744	3.51929	1.94967	1.83146	1.97348	3.13357	3.03375	3.47258
																	4.47493	3.08779	5.66479	3.00146	2.16335	3.08066	2.77034	5.32847	1.87309	2.33515	2.15064	2.88014	2.25414	3.4447
																	3.37203	3.41851	4.81377	2.07726	2.82347	2.35993	3.61981	4.5245	1.85821	2.33165	2.14103	2.98809	2.11714	3.57907
																	3.49164	3.75445	4.8702	3.00729	3.13101	3.2048	3.00055	6.47654	1.97549	2.15068	1.65414	2.18881	2.73527	3.29113
																	3.12577	4.89961	4.43567	2.67347	2.76125	2.68081	3.42723	3.98227	1.76018	2.2734	2.37413	2.55451	3.1178	2.95567
																	3.49692	4.74924	3.46275	2.35131	1.77441	2.21033	2.86995	4.98332	1.82823	1.94	2.26107	2.41625	2.15486	2.02651
																	3.5409	3.86441	4.57562	2.75656	2.40516	2.38561	2.66021	3.37226	2.15253	1.52175	2.13432	1.52238	1.78028	2.80302
																	3.01407	3.61104	4.28104	2.67055	2.56803	1.95018	2.21472	3.97185	2.05987	1.7365	1.90326	2.04188	3.09861	2.23492
																	4.18382	5.30552	3.1377	3.05539	2.24987	2.19926	2.97952	5.04171	2.41554	1.91262	1.84295	2.41372	3.77763	3.17459
																	4.07476	3.84007	4.5158	3.73907	1.74254	1.9797	2.59823	4.68092	2.31219	1.59786	1.70659	1.98989	2.02316	2.68282
																	3.68514	3.65189	3.72009	1.90816	2.84573	2.26937	2.44162	4.6121	2.43621	1.84194	2.01166	1.50505	2.95963	2.33272
																	4.7212	3.85441	3.4447	3.07872	2.61608	2.30812	2.0238	5.23149	2.19458	1.70252	1.93357	2.80672	2.6552	2.75366
																	3.89534	4.3003	2.45485	2.83528	2.76075	3.05351	2.07416	4.57873	1.65289	1.52369	1.68619	2.78893	3.31171	2.29433
																	3.13281	3.73012	2.88375	2.62245	2.39403	2.14945	2.49696	5.5683	2.29009	1.59049	1.65705	3.15126	2.92919	2.04068
																	3.23923	2.7701	3.60045	2.30758	2.2003	2.14391	3.14887	4.56413	1.76622	1.49942	1.72902	2.78695	2.86698	2.3862
																	3.26209	3.64967	2.95485	3.1691	1.90238	2.41882	3.30382	4.21898	1.93799	2.25534	1.92736	3.44291	2.31568	4.08821
																	3.61126	3.00868	3.23928	2.5712	2.19575	3.27122	2.67847	2.85923	1.92659	1.97107	2.12627	3.34305	3	2.68601
																	3.58135	3.46529	3.07221	2.22912	1.9474	2.49631	2.89209	4.19291	1.98646	1.78078	2.1351	2.95452	2.53077	2.48537
																	3.35092	2.45065	3.33174	3.32936	2.66717	2.85793	2.25014	3.74244	2.09052	1.63184	2.3537	3.74543	2.12839	2.34278
																	2.59015	3.75217	3.61921	1.99682	2.652	2.98893	2.92086	3.97289	2.05061	2.07488	2.20706	2.6693	2.22171	2.30165
																	3.41249	3.92842	2.32221	2.31901	2.82802	3.22509	3.46929	3.96038	2.06557	1.95424	1.61847	3.51063	2.14295	3.04433
																	2.44679	3.58568	3.66621	2.63803	3.29236	2.83395	2.86552	3.88217	1.60798	1.79979	2.2797	3.07415	1.95367	2.60283
																	3.37555	4.34273	3.28678	3.29594	1.89176	2.46494	2.45047	2.0146	1.88453	1.86583	1.70468	3.43203	1.78425	2.10649
																	2.25066	3.59382	2.21185	3.98966	2.21902	3.31365	2.72939	4.29197	2.06842	2.01508	2.13781	2.97677	1.81866	3.08364
																	3.18821	3.37419	2.91485	2.1607	1.99039	2.45756	2.94632	4.1001	1.94369	1.95476	2.15954	2.84182	2.3844	1.87706
																	2.43799	3.07484	2.86035	2.47892	3.17855	1.93727	2.36801	2.8926	2.25802	2.19189	1.9518	3.1562	2.20567	3.47854
																	3.10314	3.68059	4.51771	3.21002	1.88366	2.58856	3.37742	2.85297	1.67783	1.81643	1.94637	2.75284	2.43404	5.65023
																	2.92043	3.35249	4.87466	2.69531	3.21902	2.9059	2.80243	1.91168	2.32644	1.69007	1.92396	2.78052	2.59291	5.09827
																	3.07662	3.46692	3.83787	2.95704	2.61811	2.74539	3.43498	3.22999	2.01497	1.83255	2.22946	3.1221	2.08511	5.50301
																	3.71513	3.72126	3.63692	2.95068	3.27061	2.08856	3.40675	3.9126	1.81041	1.97452	2.611	2.55166	2.08936	3.78803
																	3.10216	2.37256	3.20572	1.92045	2.22711	1.91697	3.68456	2.79393	1.84818	2.19293	2.16293	2.48888	2.22553	2.80986
																	3.05599	2.54338	4.44687	3.65076	2.07081	2.05351	2.64029	4.26035	1.96864	1.90224	1.93347	2.60999	2.26525	4.35919
																	3.69646	2.90781	4.04428	2.89737	2.04097	2.49077	2.51411	3.56394	1.78047	2.05044	2.28988	3.28225	2.27801	4.91792
																	4.78585	3.90456	3.38215	3.50438	3.07739	2.74908	2.00277	5.28979	2.09337	1.71191	2.17651	3.55363	2.12482	3.39194
																	3.44253	4.32592	3.61989	3.52267	2.73849	1.66974	1.83896	4.16927	2.00143	1.95008	2.36999	3.16609	2.36879	2.8253
																	4.01916	2.51627	3.54837	2.91488	2.87152	1.75646	3.39513	3.68353	1.88382	1.90224	2.10862	2.35294	2.43972	3.73268
																	4.61984	2.44306	2.78338	3.64041	3.20991	3.08856	1.86663	3.50598	1.63008	1.85231	1.88527	2.92635	1.94468	3.26431
																	3.3831	3.99241	5.00954	4.3389	2.14416	2.31181	2.27172	3.28059	2.00528	1.91732	2.2702	2.64656	2.31915	2.09149
																	2.95923	4.15944	3.84401	3.19968	2.77289	2.07749	2.32651	3.1242	1.81716	2.17837	1.56959	2.54276	2.92057	4.09676
																	4.70923	4.43221	3.2718	3.50915	2.92868	2.50369	3.28777	3.4885	2.08845	1.82891	1.93007	2.27385	2.45816	4.5512
																	2.47593	2.39371	2.58379	3.02228	2.64138	2.13455	1.75816	4.67341	2.1769	1.88404	1.92125	2.07365	2.82411	3.99096
																	4.14047	2.73698	4.8515	2.09149	3.1214	3.57475	2.64928	3.47654	2.61287	2.03484	1.83571	3.25902	2.69787	2.59032
																	3.38163	4.01085	3.73433	3.3922	2.83409	3.65947	2.77338	3.93376	2.07558	2.01664	1.84046	2.99357	2.68085	2.93482
																	3.72937	1.90239	4.20845	3.78202	2.79262	3.78405	2.27518	3.29807	2.83729	1.63963	2.11473	2.86604	2.48936	2.88641
																	4.89931	4.09165	3.07902	3.94988	2.94992	2.13787	1.94964	2.80037	2.05149	1.90796	1.66897	2.02818	3.40426	3.06145
																	4.35806	3.2782	3.83038	4.12172	2.71421	2.95017	2.58273	2.89696	2.55974	1.57254	1.89586	2.06228	2.75887	2.76909
																	3.17191	3.60412	4.1376	4.10263	3.2347	2.62458	2.70504	2.18215	2.20792	1.60998	2.09458	2.3307	2.39291	2.31471
																	3.38065	4.35304	4.13079	3.33652	2.78806	2.62458	1.7536	3.55658	2.11287	1.78679	2.03985	2.95452	2.35035	2.19367
																	3.47495	2.83894	3.64169	4.00955	3.57613	3.28738	2.05036	3.19043	2.28284	1.92772	2.25558	2.29214	3.61661	2.55866
																	3.71807	2.0103	2.53406	4.13286	2.62974	2.5598	2.67446	4.48574	2.30462	1.65367	1.86504	2.39792	3.98155	2.60149
																	2.85216	2.82104	3.25545	2.8401	2.5043	2.55648	2.47122	2.64397	2.7396	1.88924	1.65569	2.63421	3.30627	2.15084
																	3.13507	2.55423	1.9673	4.23389	2.76682	2.13953	2.29317	3.17755	2.13993	1.69631	2.1881	2.00297	3.71292	2.05773
																	3.61739	2.74241	3.97207	4.40732	3.15377	1.96179	2.28597	2.06156	2.5132	2.29641	2.02179	1.99209	3.57528	2.39106
																	3.26228	4.91436	3.97411	2.89101	1.95036	1.93023	2.5036	2.59005	2.44389	1.86479	1.75611	2.93979	4.35166	2.27374
																	2.53635	3.89963	2.44142	3.6245	2.6295	1.61794	2.40468	1.81925	2.08317	1.70203	2.11796	3.06855	4.26236	2.6257
																	1.80206	3.24954	3.50136	4.06285	2.59353	2.24751	2.22662	2.66339	1.8429	1.97036	2.39957	4.09264	3.34576	2.08194
																	3.34676	4.07459	4.50409	3.358	2.22878	2.36711	2.51978	2.83039	2.07162	1.61518	1.92295	3.26633	4.40664	2.90503
																	3.25344	4.98895	5.00409	3.49324	2.96691	2.67608	2.63849	2.68959	2.62409	1.70723	1.7492	3.79898	3.50111	2.27002
																	4.88949	4.25783	3.49455	2.80827	3.49784	2.02852	2.31835	2.79371	1.97129	1.70827	2.1169	2.86336	4.26753	2.34078
																	3.58644	4.17311	3.71662	4.65764	2.34892	2.61217	2.85432	2.90177	2.01221	1.66719	2.12274	2.36915	4.02989	2.32775
																	4.07564	3.32136	4.24659	4.31236	2.36187	2.31179	2.0018	2.82187	1.92937	1.51794	2.33953	3.18759	3.67122	2.73557
																	3.89145	4.05341	2.91962	2.66057	2.21655	2.19962	2.70863	2.15062	1.84338	1.62975	2.2763	3.63826	4.41513	2.72626
																	5.32171	4.34807	4.05177	3.76811	2.13669	2.88403	2.85072	3.13294	2.3244	1.48402	1.77099	4.82631	3.7738	2.36313
																	2.94253	4.13076	2.02725	3.40088	3.18273	2.20532	2.63849	2.91618	2.35342	1.83991	2.06536	4.04308	4.24613	2.67225
																	2.72741	3.58656	2.58924	5.01244	1.98058	3.58175	2.30036	2.80943	1.88132	2.06151	1.76567	2.08198	4.05351	2.78212
																	3.67976	4.00921	3.49251	4.28676	3.08273	3.05894	3.10612	3.53111	2.19754	2.2455	1.58236	2.22696	3.72066	2.75233
																	3.16552	2.03223	2.72071	2.57571	3.19424	2.80798	3.10612	2.65357	2.32812	2.4585	1.74698	2.23066	3.2631	2.3054
																	3.12525	2.98343	1.84196	3.99342	2.43597	1.90114	2.53777	3.27636	2.33185	1.96025	1.93753	2.40899	3.62546	2.57914
																	2.2554	3.62063	2.00817	3.46086	2.10504	4.03612	3.10072	3.59398	2.06436	2.42922	1.9664	2.25938	4.05387	2.80633
																	2.65079	3.5488	1.83955	3.64667	3.48201	2.98099	3.05036	2.97119	1.71243	2.09562	1.91654	2.46925	4.38303	3.34637
																	2.54764	3.47422	2.26229	3.92612	2.45612	2.73194	3.17266	2.59201	2.99293	1.98657	2.11496	2.88249	4.10185	1.99069
																	2.34234	3.62707	1.88159	3.81273	2.54676	2.74144	3.15468	2.64244	1.87463	1.78539	1.82992	3.72816	3.68413	2.40968
																	2.88212	3.08011	3.11901	3.94587	2.20144	3.80798	3.26978	1.85331	2.2061	2.23744	2.12598	4.78457	4.15018	3.41527
																	2.75884	3.33149	2.86797	3.4455	2.92806	2.27567	3.14029	2.67518	2.28609	1.69272	2.0378	3.07716	4.1059	2.44693
																	3.16061	4.15285	2.84429	4.39064	2.90504	3.03422	3.26799	1.8258	2.24702	1.94386	2.57638	2.9338	4.02841	2.72439
																	3.69106	2.5221	2.31439	3.94952	3.11079	3.46768	3.63669	2.89194	2.34561	1.86785	1.88976	2.51195	3.96679	2.52886
																	1.78389	4.27256	4.20367	3.67813	2.29496	1.70913	1.93165	1.90832	2.3099	2.2216	1.86299	2.64199	4.45055	3.68343
																	2.79666	3.61971	3.16933	3.80395	2.66187	2.23764	2.83453	2.36084	2.35826	2.40102	1.90709	2.47082	4.81292	3.28305
																	1.9165	4.15654	3.95856	2.19898	3.09856	2.02662	2.13129	3.11133	2.54055	2.03572	2.11339	2.69017	4.43801	3.68529
																	3.12	3.64549	3.11901	3.5662	2.52662	3.56464	3.03417	2.68335	2.39695	2.44561	2.03885	3.54407	3.99557	2.87151
																	2.20632	3.51934	3.6862	3.27067	2.47914	1.81559	2.36331	3.10191	2.32626	1.81091	1.87927	2.8915	3.98561	3.31099
																	2.76158	3.5267	2.72173	2.90344	2.75396	2.56274	2.14688	3.53412	2.63132	2.28928	1.86824	3.78183	3.95166	2.22719
																	2.32579	2.2302	2.67081	3.20702	3.0741	2.21483	2.82969	3.12739	2.04167	1.82648	1.76535	2.81825	3.80258	2.72439
																	3.87526	3.37937	3.65246	3.1741	3.21655	3.07795	2.25625	4.69973	1.9535	2.49449	2.00892	4.14689	3.8583	2.48231
																	3.42421	2.17772	3.76613	2.95245	2.37482	2.94677	2.17969	4.25933	2.05841	1.76121	1.74908	4.29299	2.95793	2.92924
																	3.77474	2.21179	4.10184	3.78054	3.3259	1.85932	2.3	3.43767	2.30729	2.25571	1.97375	3.00509	3.53838	2.25326
																	2.38789	2.23112	2.59858	2.55157	2.59568	2.84791	2.57031	4.54777	2.54018	2.17808	1.979	3.70388	4.10996	2.18622
																	3.33368	2.1813	3.73712	3.14996	3.24029	1.83171	2.65625	4.31847	2.13244	1.96347	1.70919	3.73404	4.02288	1.96462
																	3.12053	3.14669	2.88692	2.84345	3.16619	2.19634	2.53906	4.92903	2.14062	2.20736	1.84094	2.28124	5.19336	2.24371
																	2.91421	3.14411	4.20841	2.91917	3.16115	2.7878	1.95156	4.30664	2.03348	2.17271	2.01785	2.39796	3.85498	2.90464
																	2.97737	2.16271	4.10006	2.01128	2.52806	2.09634	2.125	4.08826	2.22247	1.89417	1.8105	2.24128	4.45018	3.27241
																	2.33158	3.23089	3.15335	3.87594	2.73525	2.4939	2.79531	3.97725	2.08073	2.18963	1.61942	1.96475	3.60959	3.04503
																	2.20684	2.89876	3.58674	3.01504	4.06978	2.97195	2.0875	3.73339	1.91257	2.16089	1.70026	2.71759	3.27565	2.72759
																	2.96211	1.97211	4.84429	3.93609	2.90504	2.13902	1.875	3.80346	1.89993	1.98576	1.6	3.31492	4.33432	2.64106
																	4.27316	2.62242	3.77975	5.19361	3.18705	2.45244	2.04375	3.67243	2.42746	1.68386	2.04983	3.28907	5.06827	2.18234
																	3.66474	2.8094	3.0296	3.74436	2.70288	2.23415	2.82656	4.6788	1.78869	1.88584	1.67652	2.34878	4.59151	2.58543
																	3.10421	3.38895	4.28419	4.51504	3.39137	2.37317	2.25156	4.10282	2.109	2.49745	2.03547	1.88636	5.16089	3.48565
																	5.04263	2.71023	4.2161	3.17857	3.10144	4.02439	2.225	4.35487	2.38498	1.83225	1.92483	2.19406	4.77712	2.2362
																	2.91895	2.90651	3.57253	4.70489	2.69928	3.67927	1.87813	2.69609	1.89587	1.51188	2.41892	2.32605	4.8476	2.32539
																	2.61421	2.30217	4.13736	3.75376	3.15036	1.89878	2.76562	3.78799	2.15563	1.68287	2.22213	2.4292	4.2524	2.91302
																	2.11368	4.66529	2.89876	4.48496	3.44964	2.5622	2.15469	3.63421	2.05535	1.68934	2.39949	2.26661	4.09668	2.62781
																	3.93	3.45919	2.44227	2.73308	3.74676	3.66098	2.27031	3.74431	2.21733	1.84305	1.93328	2.18444	4.46236	2.61104
																	3.73632	3.02066	2.91001	2.29323	2.52086	3.31829	2.2	2.37216	2.64769	1.991	2.12247	2.24869	5.02066	2.87594
																	3.85368	3.82076	4.33037	2.57331	2.45396	2.64756	2.24063	4.65514	2.17355	1.83189	1.92483	2.20673	3.8786	3.56247
																	3.65263	3.66581	3.32268	2.09211	3.16877	2.71585	2.05469	4.13831	2.38044	1.56048	1.73395	2.25	4.33875	2.90684
																	3.49842	2.38843	2.89816	3.48872	3.52978	2.0939	2.85625	2.48408	2.2044	1.63355	2.28716	2.39685	4.45351	3.2
																	4.20947	3.42614	3.58082	2.49812	3.68412	2.90122	2.79062	4.2848	1.98457	2.2149	2.11318	1.84397	3.67269	3.30728
																	4.09737	3.31302	3.34458	4.01128	3.63177	1.58293	2.40625	3.25842	2.74319	1.97912	1.79392	2.18269	2.87601	3.53024
																	3.51947	2.78512	4.72824	2.58271	3.12906	2.43171	2.25469	2.52138	2.34415	2.02088	2.2728	2.40297	2.83518	3.38675
																	3.47474	4.453	5.2238	2.51692	2.67419	2.12805	1.9875	2.57871	2.07895	2.0252	1.86655	2.44755	2.02747	3.14923
																	3.22158	5.32645	3.64772	3.61278	4.21029	2.45	1.90156	2.00819	2.55286	2.09971	2.07517	1.79327	2.49503	3.27241
																	3.87579	3.6188	4.09059	2.72556	3.85199	2.25244	2.82812	2.31756	2.12999	2.39525	1.97297	1.72115	3.35126	2.80618
																	2.32421	4.66064	3.42096	3.1297	3.3204	1.78902	2.32187	1.66833	2.22641	2.12383	2.28041	2.18182	3.28521	3.43135
																	3.71947	4.52583	3.6045	3.80263	3.12365	1.6561	2.17813	2.15461	2.4324	2.14327	1.97804	2.37544	3.44828	3.16159
																	3.51526	4.79649	2.42747	3.22744	2.75	2.02073	2.16875	2.34081	2.12182	2.14903	1.97635	3.27316	2.73232	3.92539
																	2.57789	4.26033	2.89165	2.84774	2.98195	1.59592	1.88437	2.06484	2.10141	1.89561	1.56166	2.67657	3.52893	3.43311
																	4.88474	3.52789	2.69035	3.12782	2.47112	2.94184	2.20312	1.90025	2.27858	2.15875	1.74578	3.87806	3.39275	3.53598
																	3.08211	4.22314	3.74725	5.1485	3.16697	3.05612	2.42656	2.1729	2.11184	1.93377	1.63007	1.5743	3.01753	2.80706
																	3.07053	3.91064	2.77289	3.45677	2.5352	2.46429	1.7375	3.10391	1.84642	2.05256	1.79983	3.5507	3.63589	3.22163
																	4.03105	3.76446	4.68864	2.71429	2.96751	2.76531	2.16094	1.87199	1.88997	2.17243	1.9772	3.89117	3.85622	3.68212
																	3.64316	2.43285	3.79853	3.63158	3.29513	2.79286	1.84688	3.867	2.01906	2.16163	1.7652	4.8278	4.3156	2.45033
																	3.71526	4.97624	4.56044	2.91541	3.44314	2.73265	3.25244	2.47298	1.94873	2.1933	1.77196	2.93488	5.40912	3.16159
																	4.23158	5.89308	3.79487	4.44925	2.65704	3.18776	2.654	3.00083	1.99342	1.72462	1.58784	2.87107	5.61835	2.2755
																	2.72684	4.17097	3.05861	3.54511	3.0009	2.74388	3.08285	4.47298	1.82101	1.84701	1.59037	3.04545	3.92402	2.83267
																	3.09	4.50416	4.74359	3.72368	2.78339	2.39082	3.08382	2.67249	2.29946	1.73254	1.97382	4.52928	5.1654	3.10949
																	4.04895	4.97368	2.84982	3.80075	2.87816	2.78061	2.07407	2.96342	2.04333	2.10727	1.62123	3.54895	5.79544	2.46623
																	3.97737	4.44044	4.27839	3.53759	2.88809	2.97449	3.96101	3.36326	2.1402	1.68179	1.90508	2.3261	5.91876	1.92097
																	4.02105	4.31163	3.55311	3.84586	2.46751	2.2898	2.5117	2.89277	1.97368	1.90497	2.0063	1.76629	4.92811	2.57616
																	3.09421	3.11911	3.7326	3.06203	2.63809	3.57245	2.74756	2.59019	1.95871	1.97372	1.72964	2.88077	4.44828	3.2755
																	3.50158	3.67175	3.89744	3.35902	2.09296	3.5051	2.08382	4.04239	2.35753	1.59827	1.83131	3.6897	4.61192	1.93466
																	3.75142	2.8615	4.17582	3.19266	3.37906	3.23673	2.95127	2.57357	2.16221	1.71094	1.79712	3.40861	3.05143	2.48874
																	4.76163	3.04986	4.91575	3.1593	2.94224	3.43163	2.57992	2.88279	1.63793	1.88157	2.10346	2.26569	2.65517	3.24812
																	3.24745	3.14266	4.18681	3.19349	2.90253	2.27041	2.76901	2.80715	1.73707	2.08459	1.94557	2.91749	2.67797	2.86843
																	4.05902	4.26593	2.72161	3.47123	3.21661	3.34796	2.55848	4.76392	1.66195	1.90461	1.93747	2.39755	2.61485	2.43444
																	4.60045	3.71607	4.50549	3.57048	2.97924	4.07857	1.80117	2.8138	1.82548	1.62815	1.74629	3.5231	2.76973	3.8226
																	3.99773	4.06094	2.4359	2.74562	3.61101	3.58469	2.52924	2.88529	2.14533	1.5108	1.8538	3.38058	3.218	3.9518
																	2.44949	4.88089	3.95971	2.85905	2.92148	2.17959	2.74756	2.27348	2.29211	1.82687	1.93387	2.66285	3.33255	3.71316
																	3.90806	4.03186	4.25641	4.05505	2.70126	2.53469	2.19493	4.3084	2.11933	1.74157	2.1462	2.68614	2.89071	4.38088
																	4.04427	4.07756	3.14286	5.11259	3.13448	2.63673	1.70663	4.8138	1.62988	1.89708	2.0009	4.00987	2.69901	3.20387
																	4.75369	3.8795	3.47253	3.60801	2.89982	3.11531	2.67544	4.59185	2.06877	1.89507	1.73099	3.16857	2.98247	4.10826
																	3.41544	3.79224	4.75824	3.36614	2.85199	3.4	2.81092	3.16791	2.46634	1.71691	1.81691	3.63798	3.92577	3.26274
																	3.91146	3.20222	2.59707	4.58799	3.15794	2.96939	3.42203	4.32918	1.8171	1.75315	2.12551	4.12081	2.7066	3.0561
																	3.21566	3.38504	3.663	4.50626	3.12816	2.52041	1.87232	3.11804	2.02716	2.06517	2.1372	3.31662	3.54413	4.09522
																	3.96254	1.89889	2.48718	4.78232	2.40253	2.27755	3.03314	2.38238	2.27969	2.06844	2.20513	3.34662	3.29223	3.74239
																	4.1714	1.83241	3.38828	3.80734	2.43321	2.38673	3.50975	4.21779	2.39295	2.21364	1.76788	3.25543	3.37697	3.04386
																	4.89103	3.93075	3.26374	3.59716	3.29874	2.26939	1.94542	4.08313	2.2586	1.88576	1.713	2.67667	2.14622	3.17542
																	3.46084	3.29224	3.60073	3.78649	2.48646	2.63469	3.37524	4.16708	1.91014	1.80473	2.07108	2.90446	1.93866	3.05373
																	3.07151	1.78393	3.94505	4.63636	2.95939	2.6398	2.22904	2.94597	1.93441	2.4006	1.91813	2.71615	2.3958	3.6211
																	3.0874	3.02355	2.76923	4.54545	2.05866	2.93469	2.50682	2.34913	2.36637	2.39633	1.83671	2.38689	2.40504	2.86685
																	3.00568	2.72438	1.83516	4.93995	2.58559	2.51633	2.46979	3.59268	1.731	1.85984	1.713	2.19384	1.83782	3.14895
																	3.64926	3.47645	3.49451	4.32527	2.24144	2.26735	2.80409	2.54115	2.35712	1.9313	1.77733	1.88393	2.37395	3.1367
																	2.87741	2.63989	2	4.39033	2.92793	2.51735	2.59259	2.12615	2.22219	1.85908	2.20783	2.20963	2.56639	3.81391
																	4.01022	3.86836	2.0293	4.03169	2.2	2.56122	3.23684	3.24678	2.42791	1.73402	1.76428	1.90051	2.22773	3.41249
																	3.86947	2.73609	2.53846	4.02919	1.90811	2.38878	2.68519	4.20718	2.03409	2.13135	1.88484	2.57678	2.95966	3.98143
																	4.13734	3.07973	2.30403	2.6789	3.14955	2.61633	2.5575	4.02762	2.35048	2.11072	2.10931	1.77185	2.82269	3.70446
																	2.09194	2.84363	3.52015	3.29691	2.94234	2.58333	3.05653	3.00552	2.02485	1.59713	1.61525	2.02278	2.12353	3.02331
																	2.75482	2.38628	1.91991	3.37114	3.15856	1.6859	2.02339	4.94751	1.98469	1.65652	2.17244	2.35424	2.42185	3.85144
																	3.66629	3.01978	3.47835	3.30609	3.24144	2.21923	2.87135	3.85083	1.9295	1.99597	1.62912	2.55868	2.74538	2.83919
																	3.57775	2.9178	1.80159	2.55796	1.74234	3.43718	3.2037	4.73481	2.33025	2.25793	1.72617	2.50062	2.83277	3.24852
																	3.43019	3.52658	2.32828	3.57631	2.44144	3.42949	3.19981	4.01197	2.30165	2.06844	2.05373	1.98252	1.79328	3.49862
																	3.43133	2.34981	2.87157	2.80901	2.58739	1.86923	3.01754	3.51013	2.12742	1.77529	1.92028	2.62141	2.48739	3.17661
																	3.05448	2.54326	3.59452	2.25354	3.72432	3.43205	3.15302	3.87385	1.96908	2.34021	1.974	2.50343	2.28908	3.42276
																	2.10443	2.26267	3.66811	3.47456	2.1009	3.68333	2.75146	4.37017	2.01589	1.97333	2.24263	2.17728	2.22773	3.42868
																	4.42452	3.44499	3.19625	2.8457	2.52973	1.96026	3.2768	4.22099	1.81566	1.92929	2.04506	2.06742	2.52773	2.07942
																	2.59705	2.76885	3.63925	3.86739	2.66847	2.93718	3.05653	3.84162	1.74314	1.71389	1.9974	1.95849	1.84286	2.26906
																	2.24404	3.08776	3.81097	2.60217	3.23423	2.50385	2.4922	3.99632	1.65365	1.88827	1.91161	2.0103	1.84454	3.06124
																	3.77753	3.82756	2.65007	2.71143	2.97477	2.07436	1.89766	4.84715	2.06423	1.60745	1.7201	2.01685	2.65126	4.09759
																	2.42338	2.8424	4.33117	2.13678	2.67387	2.39615	2.04191	3.26427	1.8136	1.56392	1.67071	2.23876	2.30756	2.5729
																	3.05448	3.1063	2.30592	3.28107	3.12613	2.70385	2.80214	4.11326	1.83501	1.53624	2.2539	2.19257	2.21176	3.05153
																	2.30079	2.72806	3.98629	2.3578	2.77297	2.97051	3.09454	3.74586	1.90428	1.64028	1.88388	2.62141	2.16555	2.94986
																	2.42906	3.91038	4.3824	4.33945	2.99279	3.01154	3.73879	4.10313	2.02897	1.78326	2.04939	2.64544	3.00084	3.22841
																	3.1294	3.40173	4.18254	2.72811	2.51532	2.54487	2.423	3.78637	1.85768	1.66556	2.03466	2.44913	2.29832	2.47354
																	2.19296	3.95303	2.50649	2.28274	2.47207	1.87821	2.82066	4.22376	2.06297	1.90261	1.58666	2.53745	2.37899	3.44708
																	2.41771	3.7293	4.45887	2.56631	1.90811	2.04103	2.20565	2.44751	2.10202	1.91131	2.29376	2.00687	2.40672	2.92201
																	2.62089	3.356	3.8557	2.18702	2.26486	2.08462	2.40253	3.85451	2.20277	1.6668	1.77123	2.24345	2.25714	3.75348
																	2.88649	3.17985	3.93001	1.98145	2.12072	1.99872	2.05068	2.08195	2.48237	2.20182	1.90024	2.68633	1.85294	2.51671
																	2.1101	2.53337	4.33478	2.14529	3.45946	2.00128	1.69201	2.37845	2.30479	1.81351	1.78487	2.27278	2.37227	3.42897
																	2.41778	4.356	3.86869	3.15456	2.22342	1.99359	2.43957	2.51289	2.29471	1.79818	1.64184	2.29557	3.20588	2.86212
																	2.19162	3.9864	4.60462	3.1592	3.4036	2.21026	1.87278	2.94659	2.0806	1.68255	2.20662	2.71067	3.21765	3.12396
																	3.28927	3.6953	4.33694	3.1762	3.30991	2.22436	3.23556	3.53959	2.05164	1.59718	2.01749	2.38546	3.23529	2.44429
																	2.36757	2.98022	3.50794	3.4575	2.91892	2.13077	2.92278	3.27072	1.81234	2.11189	1.99598	2.64076	2.0479	2.23816
																	2.26624	2.76514	3.37085	2.05719	3.05405	2.27692	3.17944	2.12431	2.26574	1.80191	1.68582	2.36673	3.13613	3.06267
																	3.02994	2.66316	4.16739	2.16692	3.33153	2.48077	3.10444	3.5884	2.4597	1.61293	1.82742	2.43789	2.65294	2.85655
																	2.74482	3.85785	4.0974	2.29212	3.2973	2.06154	2.38278	3.67495	2.36524	1.72068	1.76667	2.49969	2.7958	2.14624
																	2.53201	4.50556	4.9062	3.55332	3.06847	2.66538	2.77889	3.3628	2.83879	1.64028	2.09976	2.04338	2.6958	2.20613
																	2.30907	4.00433	4.11328	3.63988	2.47928	2.47949	3.16	2.46501	2.00504	2.08206	1.62884	1.67541	2.93193	2.88719
																	3.47858	2.01854	2.44372	3.034	2.56396	2.63974	3.55389	3.33333	2.1864	2.04766	1.76194	1.7809	2.29076	2.42618
																	3.11009	3.20334	4.70707	3.68315	3.51171	1.92436	2.72944	2.1105	1.81391	1.80522	1.98298	2.10581	2.16303	3.02646
																	3.05067	3.10816	4.18038	4.2442	3.85766	2.42051	3.13278	2.087	2.04202	1.80315	1.70284	1.8736	1.95798	2.05292
																	2.52004	3.67429	2.79076	3.40495	2.43063	2.76795	2.615	2.3139	2.29373	1.97886	1.84917	1.66729	2.35462	2.67131
																	3.6725	4.10939	4.19048	3.36012	3.56216	3.06105	3.09	2.96682	2.04989	1.77248	1.71631	2.3324	2.6479	2.3273
																	3.538	3.31211	3.60101	3.51623	2.44865	2.86337	2.79389	3.9139	1.78576	1.65064	2.23191	2.56024	2.47133	2.41783
																	4.20405	3.19407	4.38961	3.52087	2.89369	2.28416	2.99889	2.39731	2.07576	1.97845	2.14965	2.01404	2.94973	2.33565
																	2.61861	3.41409	3.62121	1.97527	2.83964	2.94695	2.71556	3.02691	2.04761	1.69043	2.03333	2.20162	2.65397	2.45404
																	3.54123	1.99769	3.97475	3.32457	2.95856	2.75799	3.15444	4.01345	2.07762	1.86739	1.59291	2.50187	2.56913	2.4415
																	3.91985	2.87774	2.83766	2.55796	2.87568	3.71221	3.73222	3.28879	2.00228	1.91629	1.96478	2.28609	3.12529	2.23259
																	4.33671	2.86159	2.69986	2.68161	2.53153	1.99491	3.51944	4.18744	1.7841	1.50684	1.86809	2.45801	3.14533	2.3961
																	3.44404	3.33564	3.41991	3.37094	1.75135	2.00509	2.00722	3.10314	2.11406	1.73684	1.91111	2.63517	2.88963	2.58442
																	2.69599	3.73933	2.69481	3.30757	2.73694	2.59593	1.645	4.09596	2.30822	1.70576	1.85059	1.80577	3.61862	2.96364
																	2.9415	2.11073	2.99305	3.51314	1.8935	2.10828	3.22778	4.79283	2.04036	1.65437	1.83593	2.00831	2.50471	3.01429
																	3.61032	3.47636	3.01506	3.61978	2.48556	2.32922	2.50944	4.16771	1.99752	1.63212	2.1	2.34339	3.34485	2.86364
																	2.96822	2.94348	3.90035	4.88872	2.71119	2.31177	3.31778	4.69417	1.8255	1.66788	1.91513	2.04112	3.01257	3.34935
																	2.48457	3.18224	4.62688	3.90726	3.0361	2.22238	3.06722	5.42511	2.29021	1.75182	1.6104	1.54987	3.39042	3.47792
																	2.69	2.50404	4.12399	2.36785	2.77076	3.08067	3.39278	4.16054	2.16891	1.69489	1.79291	2.14829	3.48036	1.88182
																	3.32427	3.41869	4.83314	3.84699	3.10108	3.22166	2.77556	4.06278	1.60857	1.80438	1.59338	2.2734	2.83778	3.91429
																	2.99816	2.17416	3.53766	3.53014	2.79964	2.78706	3.08389	3.20538	1.90822	1.78467	1.87187	2.62686	2.88963	3.14156
																	3.22708	4.60554	3.42758	3.62287	3.55776	2.35102	3.16111	2.18565	1.94748	2.19708	2.00426	2.03587	3.03064	2.80519
																	3.97467	3.04268	3.46002	3.89645	2.87004	2.94041	4.08167	3.33184	1.89202	2.09124	1.674	2.26465	2.73095	2.63117
																	3.83924	4.0496	3.60139	3.34621	3.13177	3.05959	3.27722	4.78296	2.23018	2.06788	1.85962	1.77034	2.99804	2.6974
																	2.59972	4.52364	3.72654	2.49304	3.05235	2.12282	2.67056	2.13184	2.03117	1.79416	1.79604	1.73228	3.36842	2.50649
																	2.90557	3.38639	3.43221	3.21484	4.50903	2.66352	3.7	4.4009	2.54356	2.16131	1.79686	1.62023	2.93912	2.1961
																	2.28276	2.92388	4.59907	3.46832	3.13538	2.28924	4.15944	3.36502	1.92638	1.64745	2.02312	2.42593	3.7172	4.36104
																	2.45287	3.53518	4.72654	3.2442	2.93502	1.92224	3.76444	3.66637	2.29669	1.87299	1.85301	2.15857	3.47211	3.17532
																	2.45	4.19723	4.13094	2.63369	2.96751	3.10392	2.97333	3.07085	2.03117	2.04088	2.17671	2.40827	2.91163	2.40909
																	2.18793	3.00115	4.05678	2.91654	2.41336	3.02834	1.90889	4.1148	2.32147	2.10146	1.97936	2.02007	3.53614	3.84026
																	2.30977	4.3887	4.88413	2.81453	3.49819	2.59738	3.26278	3.58924	2.49031	2.41095	1.73493	2.52268	2.29026	2.94675
																	3.3569	4.65398	2.77752	3.0881	2.33394	2.94695	3.11056	2.44664	1.73202	1.83504	2.0801	2.63388	2.9729	3.72727
																	3.41034	4.18224	3.92121	2.70788	1.76534	2.57049	2.76333	2.90583	2.46012	1.95839	1.96201	2.46728	3.42773	3.07013
																	2.55632	2.06574	3.45886	3.97682	3.28881	1.62427	3.81	3.17489	2.07141	2.19416	1.82742	2.38097	3.11901	4.10105
																	2.52069	5.0692	3.15411	3.18393	2.51986	1.82413	2.19889	2.27617	2.21742	2.0219	1.70438	2.42714	2.86646	4.05401
																	3.41667	3.68281	3.87717	3.57805	3.08484	2.62593	2.81611	1.91787	1.64589	2.09124	2.06028	1.96226	3.6249	2.77352
																	4.81494	3.82122	2.51333	4.12519	2.86101	2.03442	3.35222	2.90704	1.70209	2.07372	1.96945	2.2786	2.70385	3.09059
																	4.16494	3.38754	2.6095	4.00773	2.23105	2.91107	2.93056	2.72744	1.88982	1.9854	1.94963	2.34123	3.52396	2.67247
																	2.90057	4.17647	3.71263	4.29675	1.97292	2.38325	1.99889	3.01625	2.0692	2.13869	2.20892	2.29346	4.152	2.70383
																	5.21379	4.80854	2.6153	3.5255	2.99278	3.12679	3.25056	1.94043	2.14307	1.53869	2.17341	2.15937	2.826	2.87108
																	4.71092	3.80392	2.58864	2.93039	3.15704	3.4171	2.71222	2.76173	2.17767	2.12336	2.43187	2.31192	2.26434	2.81882
																	2.31782	5.03806	2.20742	3.42391	3.33755	3.11188	2.12944	3.36552	2.10037	1.94745	1.58794	2.5291	3.12765	2.83101
																	3.45172	3.38062	3.35921	4.7614	3.12996	2.1681	3.21444	4.58574	1.90233	1.77445	1.84145	2.41469	2.77612	2.55575
																	4.12069	2.95732	2.27462	1.96591	3.54874	2.70568	4.07778	3.61011	1.84	1.88102	1.76301	2.81333	3.6194	2.2561
																	4.23563	4.05767	1.90614	4.09265	2.88809	3.01779	3.17167	3.19495	1.76736	1.84964	1.56647	2.1943	3.11312	2.26655
																	2.59943	3.42818	2.68366	3.92943	3.04513	1.9214	3.46833	3.62726	1.76074	1.99197	1.93173	2.64031	2.81658	2.93728
																	2.06609	3.4124	3.1518	3.28805	3.1787	2.45955	1.67556	1.96751	2.05816	2.06423	1.59164	2.76355	2.99843	2.41638
																	3.11494	3.42274	2.28389	2.7374	3.06498	3.24613	2.21944	4.00903	1.63172	1.84307	1.64883	2.65676	3.13511	2.52613
																	2.68333	2.27584	3.22943	4.57993	2.84657	3.17269	1.975	2.19224	2.0993	1.8365	2.65498	2.37214	2.30793	2.33972
																	3.45862	3.13058	2.90614	3.33749	3.11372	3.16122	1.69646	2.9287	2.0867	1.91314	1.59533	2.53633	3.44776	2.43554
																	3.2546	4.61806	2.47972	3.52328	3.22383	2.76822	1.73187	4.17058	2.29715	1.83976	2.57011	2.14653	2.61822	2.52265
																	2.5954	3.24538	2.43569	3.30917	2.00722	3.51348	3.1113	3.14801	2.01	1.73141	1.82103	2.24729	2.73959	2.69805
																	1.94195	4.34113	2.50058	4.33413	1.80505	2.37177	1.75885	2.88538	1.97332	1.65372	2.40959	2.9169	2.75452	3.05144
																	3.92931	3.74483	3.08436	2.27556	2.62274	1.70109	2.45194	5.40794	1.95628	1.66164	2.22325	3.90285	2.75645	2.56842
																	3.05057	3.78564	3.08846	5.1493	3.00722	1.77223	2.69477	5.24549	2.06817	2.01559	2.77429	3.06303	2.51515	2.1893
																	2.89253	2.43526	2.72232	3.90783	3.07762	2.06713	2.24283	3.38357	2.32419	1.82545	2.09963	4.03653	2.56004	2.34465
																	2.5069	2.62731	2.22906	4.46135	2.53069	2.16179	2.27825	4.00542	2.16969	2.16611	2.01599	3.17222	2.63692	2.74691
																	4.06034	4.4086	3.9051	3.96543	3.00901	1.83821	2.72513	3.44765	2.19266	2.06108	2.18696	3.32276	2.54209	2.05504
																	2.61782	4.49075	2.93439	3.55065	2.17609	2.23293	2.68634	2.33845	2.18859	1.96064	2.03998	4.73103	2.94388	2.64095
																	2.05	3.73395	2.34974	5.27988	1.9656	2.65634	2.2597	4.53881	2.34309	1.61027	2.16298	3.28944	2.8064	2.99074
																	2.74885	3.79271	3.30463	3.44311	3.07862	2.65921	2.68465	4.83664	2.23268	1.59673	2.15068	4.97752	2.5881	2.95628
																	3.34138	2.82753	3.31693	3.87086	2.05078	3.16179	2.543	5.51625	2.16673	1.52568	2.17958	2.57848	2.73793	2.83848
																	3.31494	3.87269	3.57176	3.66635	2.26618	2.41652	2.43339	3.95668	2.18192	1.79632	2.19065	2.62906	2.922	2.57356
																	2.59138	3.80958	3.58817	2.70619	2.69451	2.90878	2.86509	3.54061	2.15635	2.16356	2.26261	4.16299	2.94332	2.09259
																	2.47529	3.72797	3.74165	4.10754	3.57002	2.43373	1.90894	4.19585	1.92182	1.64017	2.16113	2.18828	2.86981	3.41409
																	3.62644	2.32372	2.47745	3.25252	1.91482	2.98795	2.75042	4.47292	1.83846	1.75364	2.21218	3.57607	2.96521	3.0607
																	3.53966	4.41567	2.99649	3.28613	2.17117	2.44234	2.71164	3.60018	2.25713	2.15691	2.15621	3.81293	2.60662	2.70782
																	2.59483	3.40642	2.25835	3.05329	3.095	3.0327	2.77066	4.49097	2.05928	2.1863	2.24477	2.99839	2.80976	3.38169
																	3.06379	3.72416	3.20855	2.63946	2.75266	2.65749	2.79427	3.94495	1.96888	2.05903	1.89422	3.89723	2.9321	3.19907
																	3.2408	2.92383	3.12419	3.96063	2.90827	3.5284	2.15008	3.3574	1.84365	2.42832	2.16236	2.85546	2.79854	2.95936
																	2.92701	2.05169	3.70943	2.54729	2.70025	4.20138	2.14165	3.30325	1.80437	1.89854	2.03014	1.77202	2.44613	2.87963
																	2.17011	3.02122	1.95372	2.37686	2.74201	3.45783	2.02698	3.33755	1.96073	1.89267	2.16482	2.47619	2.73401	3.06636
																	1.81322	3.36834	3.4423	3.66683	3.39066	3.49742	2.64755	2.52527	1.87514	1.8758	2.13592	1.95112	3.01627	3.27418
																	1.86839	2.17029	4.02636	3.08545	2.32023	2.4475	3.21248	2.5945	2.03668	1.72323	1.80197	2.06448	2.98036	3.12037
																	1.97931	2.24266	3.75571	3.72972	3.22441	2.358	2.75211	2.67268	1.91498	1.83619	1.59283	2.59292	2.49327	2.81224
																	1.80747	3.81012	1.94435	2.58281	3.02457	3.23236	3.60708	3.43729	2.29756	1.61385	1.87648	3.06911	2.38272	3.80916
																	2.73205	4.35147	4.34974	2.32069	2.44717	2.85714	2.76728	3.01718	2.06908	2.29159	2.12796	2.63548	2.09259	2.88117
																	2.25076	2.44614	4.03398	2.59289	2.81081	2.56971	2.89882	2.76117	2.58874	2.0046	2.14312	3.78382	2.54433	2.34516
																	3.75733	3.67029	2.29408	2.09217	3.37101	2.23752	2.47555	3.00344	1.92667	1.8459	2.42419	3.72314	2.08305	3.30556
																	3.26997	3.93798	3.61219	3.54153	2.32596	2.66093	2.37099	2.72337	2.35919	2.07743	1.93676	3.14159	2.7009	4.40895
																	3.47624	2.12731	4.0539	3.24388	3.76904	2.69535	2.86003	4.21048	2.39426	1.80092	2.3787	3.82596	2.03479	3.39609
																	2.35794	2.42927	4.31517	2.08017	2.79853	2.42685	2.15514	2.39261	2.13071	2.00869	2.25888	3.63759	2.56453	3.02829
																	4.00506	3.31913	3.51845	2.60634	3.2457	2.03098	2.73693	4.17869	2.15728	1.54587	2.09948	2.6279	2.4349	3.25772
																	3.50859	3.83548	4.28295	3.3831	2.85749	2.91566	2.89376	3.74914	1.79065	1.57271	2.27256	3.51159	2.82211	2.32922
																	3.48129	4.45292	4.73462	2.73788	1.84029	1.65749	2.84654	2.60481	1.80659	1.65143	2.15274	3.51075	2.81987	2.25463
																	2.21031	3.07136	2.09666	2.76764	3.59951	3.12048	2.86847	2.84794	2.20723	1.99148	2.41901	3.11757	2.97587	2.93827
																	3.57331	2.97522	3.16286	2.43831	2.56183	2.22375	2.05734	2.04639	2.05845	2.15158	1.8125	2.98525	3.40629	2.96296
																	4.13751	3.18632	4.20797	2.70763	3.63882	2.15318	2.45363	2.50945	2.28055	1.91655	1.89275	3.02276	3.0651	2.44907
																	2.818	4.24083	3.49736	2.96447	2.62899	2.38726	2.23103	3.26804	2.77683	1.81692	2.25518	3.05015	3.08979	3.4429
																	2.64307	3.43112	4.14704	2.48536	2.11794	2.4148	2.72175	3.7689	2.22104	1.82373	2.04845	2.98989	3.42817	2.83025
																	3.97978	4.23588	4.04511	2.23332	2.724	2.24613	3.27487	2.69845	2.28055	1.84246	2.14534	2.54151	4.09091	3.66152
																	2.94237	3.52131	4.11892	2.58329	2.67813	2.75043	2.22934	2.81615	2.50584	1.87993	2.0784	2.77244	2.92424	2.02623
																	3.53286	3.24777	4.38254	2.08593	2.26208	2.67126	2.84992	2.41065	2.08289	1.90832	1.90496	1.58491	3.06285	2.69342
																	2.49545	3.01883	3.55653	2.41783	3.0344	3.45095	2.15177	2.31014	2.1169	1.56344	2.07692	2.64939	3.0752	3.08539
																	3.39737	3.91179	3.4382	2.97452	3.29484	2.58003	2.45363	2.39691	2.1169	1.90179	2.1838	1.87568	3.09933	2.90072
																	3.95349	3.61943	4.35325	3.30828	2.1982	2.07621	2.62395	2.55833	1.74814	2.04343	1.71746	1.94395	2.99551	2.55144
																	2.28918	3.09514	1.9918	2.70828	1.94267	2.25816	2.10287	3.01196	2.21254	2.31138	1.8946	1.55457	3.14422	2.62603
																	2.81496	4.43409	3.90451	4.33885	3.2822	1.70607	2.01855	3.52144	2.27099	2.04939	1.97337	1.79688	3.10999	2.35905
																	3.77958	4.4995	2.86409	3.12866	2.78977	2.41524	1.75	1.92622	1.83209	1.83963	1.90268	1.59123	2.48597	3.51749
																	3.83721	2.64222	2.50674	2.52739	3.22917	2.55054	2.36943	3.55833	1.92367	2.1002	1.61989	2.20277	3.15713	3.13374
																	3.5996	4.30426	3.86936	2.02803	3.29356	2.52566	2.11783	3.83948	2.35736	1.70764	2.26375	1.79665	1.85073	3.0144
																	3.98584	1.89197	3.88225	3.43185	3.32197	2.86159	1.76752	4.35494	2.36674	1.80131	1.71862	2.28899	3.43827	3.00412
																	3.38524	3.9891	2.68893	4.42166	1.68371	2.84292	1.8551	2.72483	2.33987	1.70111	2.12976	2.16716	3.07969	3.46708
																	3.44287	3.16848	3.65612	3.69427	3.10795	2.09487	3.1672	3.69492	2.40938	1.76015	1.9859	2.16804	2.56902	2.13066
																	3.27199	2.93062	2.38371	4.66242	3.28977	2.46034	2.74045	4.78365	1.91215	1.68095	1.9725	2.098	2.98765	2.32407
																	2.06471	3.98414	1.87053	2.47516	4.01894	2.493	2.11783	3.668	2.09723	1.56458	1.99365	2.67952	2.39001	2.52366
																	4.85945	3.36373	2.65714	3.59236	3.45644	1.58009	2.0828	3.69292	2.52495	1.98041	2.57969	2.16274	2.62177	1.88066
																	4.44388	4.27156	3.63086	4.15669	3.49621	2.56921	2.54299	3.46162	2.16333	1.72694	1.91396	1.97293	2.13412	2.20988
																	3.93832	3.3221	3.34057	3.71847	2.36553	2.0311	2.54299	4.76869	2.18593	2.24723	1.92313	2.0671	2.16667	2.57819
																	3.67644	3.44698	3.22971	3.6879	3.67235	2.09176	2.27866	4.72283	2.55267	2.22538	1.83286	2.05091	2.05219	2.6749
																	3.48635	3.2666	4.46629	3.42675	2.9697	2.23328	1.79299	3.1994	2.28699	2.1652	1.88434	2.07622	2.03	2.48354
																	3.52275	2.08133	3.14171	2.63057	4.46591	1.77294	1.94427	4.33101	2.13177	1.82316	1.71439	2.52207	2.62143	3.28807
																	2.71587	2.71888	4.192	3.01019	3.7178	1.89736	2.47134	3.00997	2.01023	2.21345	1.69464	2.14715	3.12429	3.58642
																	3.56825	2.63052	2.92	3.36051	3.75379	1.67652	1.76752	3.21635	2.47377	1.60744	2.16442	2.23426	2.9	2.81584
																	2.73205	1.90863	3.80457	3.11592	2.20833	1.89425	2.77389	2.94616	2.31429	1.7786	2.31538	2.30959	2.90714	2.78292
																	3.30435	3.4759	3.78514	3.07006	3.39015	1.97045	2.32006	4.08375	1.92367	1.63923	1.91566	2.38081	3.29143	2.64609
																	2.81193	3.16064	3.87886	4.35287	3.3125	2.35925	2.01752	2.25324	1.92486	1.66832	1.92807	1.70483	3.29857	2.66049
																	4.41355	1.8253	3.19543	4.50318	3.70833	1.7605	2.37102	3.24427	2.1922	1.56869	2.15769	1.53031	2.52	2.57613
																	3.50455	3.83635	3.616	2.28153	3.21023	2.73406	1.91242	3.43669	2.28324	1.84653	2.06662	1.8761	3.25286	3.76852
																	2.45905	2.66968	4.00229	3.58981	3.35417	2.07932	2.3121	2.27717	1.63006	1.987	1.88058	2.70983	2.73571	2.16255
																	2.69666	3.58233	2.06286	3.37962	2.40152	2.58165	2.0414	3.20339	1.69725	1.76238	2.191	2.14185	2.32857	2.36934
																	1.86055	4.40261	4.392	3.23949	2.4375	2.67849	2.03344	2.11067	2.19798	1.94307	2.35897	1.94261	2.54286	3.69547
																	3.18929	3.73092	3.84686	3.45223	2.87689	2.54516	2.17675	2.35394	1.81214	2.10705	1.65663	1.56357	2.67429	3.15535
																	2.53765	2.6998	3.51086	3.87643	2.48864	2.1043	2.22134	2.56929	1.61199	2.20978	1.58327	2.50557	2.98857	2.45267
																	2.55514	3.76406	3.95771	3.02803	2.39773	2.7957	2.41561	3.14357	2.18642	1.89975	2.0606	2.77121	3.33571	2.11008
																	3.28367	2.11546	4.76571	4.18217	3.7197	3.06882	2.78185	3.75075	2.12428	2.08601	2.118	2.92874	2.16143	2.64609
																	3.65058	3.22791	2.75314	3.49809	3.35417	3.38387	2.4586	3.77667	2.45448	1.74567	2.13076	2.98691	1.85143	3.1142
																	4.28791	2.67671	4.10171	3.72484	2.86932	3.08172	1.79936	3.91924	1.96098	1.77537	2.15237	2.61803	2.45	4.15275
																	2.9088	3.13153	2.936	3.11592	2.03409	2.76559	1.9586	3.50449	2.1185	1.88366	2.163	3.68929	2.67429	2.98527
																	2.84358	2.35341	3.90171	2.16943	3.08333	2.87742	1.79777	1.74975	2.26806	1.62933	2.29979	2.98934	2.86286	2.60413
																	2.99417	3.05924	4.36457	2.70828	3.4697	2.98495	2.24682	2.74277	2.09249	2.21658	2.11304	2.89772	2.01286	3.48723
																	3.25981	3.18072	2.80114	3.48025	1.80114	2.65914	2.32803	2.56886	1.62283	1.6745	2.12792	3.19777	3.08571	3.82024
																	2.45016	3.84538	5.16229	3.44459	2.3125	2.22043	2.01115	2.39334	2.26517	2.08168	1.95854	3.09743	3.21143	3.59283
																	4.20148	3.36245	3.15771	2.55924	2.54173	2.87097	1.80732	1.88029	2.11344	2.17884	2.27888	3.42172	2.81857	3.75295
																	2.97614	3.69277	2.73829	2.41401	2.64567	2.5828	2.14809	2.018	1.96387	2.05322	2.07796	3.03539	2.55429	4.08743
																	4.20148	3.67169	1.96686	2.78904	1.94593	3.0914	2.39013	2.34923	1.78251	1.81559	2.07902	2.29278	2.56571	2.64882
																	3.21633	3.50502	4.22057	2.74932	1.69501	2.42796	1.74204	2.37354	2.4039	2.0427	2.12615	2.25982	2.67429	3.07171
																	3.85949	4.52309	1.80457	3.15068	2.14908	2.67312	2.13854	2.62556	1.83237	1.61448	2.00567	1.64296	3.12714	3.11984
																	2.61029	3.17771	3.68114	3.64932	2.94593	2.72688	2.23726	1.80918	1.95887	1.87376	1.81361	1.84152	2.66429	3.50688
																	3.53659	4.58735	3.73257	4.12466	1.98163	3.30108	3.0344	3.22862	2.25214	1.91275	1.87633	1.92599	2.73857	2.7225
																	4.27413	3.12751	2.69943	3.42055	2.24409	2.76022	2.76606	2.57336	1.69872	2.22958	1.78242	1.69422	2.58143	3.9666
																	2.42312	3.56024	3.46743	3.11644	3.31496	1.81828	2.37768	3.0054	2.30556	1.75186	1.66364	2.15018	2.63429	3.75442
																	2.4369	3.76707	3.89143	4.16301	3.21365	3.25484	3.20413	2.83348	2.26549	1.5526	1.6165	2.16029	2.75143	3.95923
																	3.09968	3.90964	3.82857	3.29589	2.3601	2.31075	3.05199	2.20972	2.17254	2.15408	1.76229	2.07834	4.41965	3.69597
																	2.29374	4.19277	2.81486	4.53288	2.73018	2.8	2.36239	2.68137	2.09882	1.86262	2.42525	2.16679	3.67257	3.69057
																	4.04189	4.26606	2.01371	4.21233	3.20367	1.82688	2.15291	2.71557	2.375	1.81931	2.36061	2.27112	3.37656	4.01424
																	3.19671	6.08233	2.86629	3.03973	3.06194	3.05699	1.92125	2.47525	1.98184	2.08416	2.12694	2.10939	3.51067	3.38703
																	2.95228	5.24598	2.61437	4.13973	2.65302	2.20538	2.34404	2.80108	1.91613	1.98824	1.71448	2.02671	4.6464	3.04862
																	2.42153	3.31526	2.99736	3.8411	1.87927	2.46989	2.67508	3.0441	2.33226	1.69864	1.85017	2.00072	3.55054	3.52161
																	2.16861	2.54618	2.74855	3.45753	1.81102	2.92581	2.79817	2.18542	1.62553	1.59839	1.92896	1.87292	5.54168	3.54371
																	2.47137	3.74096	3.90703	2.82603	2.06877	1.94194	1.95336	3.0441	1.66667	1.6454	2.01111	2.20072	4.68345	3.4558
																	3.17444	4.34639	2.82303	3.60822	2.42782	1.59355	2.50382	3.0216	2.77724	1.63834	2.10875	2.2639	3.95852	4.20481
																	3.23383	4.38755	2.36661	3.30274	3.021	1.74392	2.73471	2.68407	2.34081	1.70214	2.1633	2.26029	4.4261	2.87475
																	2.49364	3.12033	4.13576	3.04932	3.53911	2.53971	2.19343	3.59046	2.03953	1.8886	1.88182	2.0213	5.12324	3.40029
																	3.55196	3.29923	2.81986	2.34521	2.85197	2.953	2.47859	3.78938	2.09135	2.11323	2.37609	2.23538	5.46839	3.2279
																	2.32821	4.03925	4.56524	3.09178	3.18005	2.34846	1.79128	2.56976	1.81197	1.93201	2.41414	1.9704	4.99195	2.36886
																	3.693	4.02767	2.6561	3.72055	2.85564	2.21394	2.33028	2.52475	2.07212	1.62552	1.96296	1.78014	3.92831	2.83006
																	2.33616	3.15187	2.86212	4.50548	3.40472	3.41491	2.78364	3.74257	1.93323	1.83551	1.96364	2.2426	4.57551	2.39489
																	3.05461	3.13707	4.13788	2.91644	2.75748	2.62075	2.6422	3.0387	2.07853	1.97542	1.69125	1.84946	4.95046	3.17633
																	2.58059	4.12613	2.68938	4.41644	3.90971	2.56888	2.44648	3.37804	1.80929	1.99372	1.78855	1.82022	4.82078	3.17976
																	3.64475	4.30438	3.91231	3.85205	4.48766	2.29822	3.32416	2.91899	2.21154	2.01464	2.24343	2.18123	4.62787	2.94303
																	3.90668	3.36229	4.47702	3.12329	2.98215	2.77634	2.91361	3.40774	2.11378	1.9579	1.99697	2.46751	4.82843	3.7667
																	4.3245	2.46589	2.15161	3.05342	3.29501	2.55754	3.72783	2.72637	2.30449	1.97123	1.74545	1.95993	4.25453	2.94646
																	2.9878	4.17696	2.7813	2.42877	2.84672	2.26742	2.95107	2.81998	2.01407	1.99922	1.9963	2.28159	5.20177	2.2225
																	3.8913	3.63578	4.22134	3.2137	3.18635	2.08428	2.75688	3.47885	1.88851	1.89252	1.99731	1.67762	3.91905	3.09185
																	2.37487	4.70656	5.01321	3.4	3.32808	1.81686	2.9526	2.9739	1.74305	2.22908	1.85017	1.91552	3.90093	2.63409
																	3.37858	4.10489	4.3719	3.64658	2.11969	2.85251	2.30657	2.46265	2.11732	2.2432	1.86869	2.41011	4.09021	3.13458
																	3.47031	3.90927	3.18331	2.66164	3.75906	1.9222	2.84174	2.80378	2.70566	2.31015	1.60202	2.21394	3.81071	2.65794
																	3.42683	5.30373	4.13471	3.65616	2.64724	1.97893	2.86162	2.75968	1.91595	2.05492	1.7899	3.25538	4.17197	2.19569
																	2.90774	3.36229	3.6318	2.78904	2.86404	1.87034	3.50382	2.31143	1.91321	1.91449	1.89495	2.14239	3.78856	2.63867
																	3.07158	3.15508	2.27153	2.62466	3.80525	1.86386	2.50688	1.75878	2.4048	2.14854	1.74444	3.32716	3.64801	2.62635
																	2.79745	3.04118	4.06233	2.96301	3.16798	2.07131	2.60474	1.88389	2.23705	1.60303	1.57205	3.16717	4.18566	2.48228
																	3.17391	3.59395	3.31326	2.64384	3.08661	1.67423	3.44725	1.91336	2.6223	1.98091	1.69158	3.163	3.97906	2.41217
																	2.73489	3.53411	3.96091	2.27945	2.75906	2.0081	4.02141	3.59171	2.13791	2.05753	1.74242	2.84117	3.65364	2.89522
																	1.99311	4.01094	2.52404	2.05753	3.92283	2.75365	3.91972	2.49401	2.35883	1.95005	1.64444	2.99421	3.74184	2.23498
																	1.96819	3.13514	3.08663	2.44795	3.2273	2.09076	2.61774	2.73456	2.17256	1.73928	1.60168	2.74508	3.2654	2.3906
																	2.57105	3.95431	2.70681	3.21233	3.13858	2.22204	2.94801	3.20369	2.51218	1.83342	1.81508	2.04376	3.35159	2.24499
																	1.92736	3.70914	3.06075	2.1589	2.81522	2.32253	2.44037	3.41751	2.68302	2.00549	1.88232	2.61264	4.05759	2.59399
																	2.11082	3.29858	4.187	2.38904	3.14593	2.25446	3.45336	3.02396	1.83877	1.64487	1.75879	2.61635	4.52799	2.35208
																	3.30806	2.36422	2.7776	3.45342	3.00997	3.12883	2.42202	2.86912	1.67822	1.59414	1.99007	3.29799	3.88159	2.21109
																	1.96872	4.10103	3.04437	2.42877	2.95433	2.71779	2.46407	3.06728	1.79588	1.62317	2.13805	3.23964	3.50181	2.01926
																	2.55178	3.39382	3.41638	2.1037	2.3748	2.6411	2.44572	2.74194	1.6247	1.6875	2.32425	2.58324	3.30648	2.29122
																	2.93201	3.31532	3.59727	2.62963	2.55486	5.94479	1.99388	2.88664	2.00172	1.69325	2.00127	2.59852	3.15425	2.64715
																	2.72856	3.46976	3.89761	2.77778	2.80997	2.91258	2.6055	2.59539	2.14751	1.6556	1.73077	2.2445	3.32461	2.49461
																	4.12605	4.11647	3.54608	2.71217	2.08399	2.97239	2.44648	3.52442	1.98696	1.8057	2.04789	2.87219	3.33306	2.74191
																	2.40795	2.90347	2.89078	2.26243	3.28399	2.15644	1.91208	3.02028	1.88405	1.70842	1.7947	2.78514	2.76883	2.13559
																	3.85931	2.60039	4.43686	2.38307	2.50551	2.55215	1.98547	2.56959	1.87616	1.66056	1.79699	2.49132	1.99436	2.25347
																	2.82897	3.85328	3.98976	3.72698	2.36903	1.9908	2.15214	2.97143	1.72762	1.61689	1.60545	1.63788	2.57681	2.47997
																	2.72228	4.57272	4.0273	4.05291	2.43465	2.44632	1.86621	2.2341	2.16844	1.83944	1.6732	1.63904	2.92169	2.57319
																	3.39226	4.20142	3.93174	2.20423	3.62816	3.08129	2.17232	2.81751	2.11595	1.93018	1.77891	1.83835	3.0256	2.84206
																	4.12709	3.97426	3.66212	3.1672	3.3038	2.98006	2.31808	3.28479	2.1434	1.62265	1.5703	1.8967	3.12425	2.47843
																	4.034	3.95045	4.24573	2.7545	3.39241	2.29601	3.17627	2.04055	2.14889	1.55574	1.6648	2.01667	2.13404	2.35516
																	4.04916	4.13964	3.93174	3.16931	2.71361	2.06595	3.37514	2.14562	1.9681	1.79007	1.73306	1.89888	2.92319	2.46071
																	3.80126	2.60682	4.38225	3.53333	3.39241	2.27301	2.70791	3.00461	2.13448	1.83467	1.6946	1.84378	2.58057	2.54777
																	3.61036	2.0399	4.58362	3.46984	3.13133	2.37423	2.36949	3.53088	2.09708	1.77703	1.9623	1.77927	2.6122	2.86672
																	2.99634	2.47683	3.66553	3.31958	3.79905	2.2684	3.38814	2.81843	1.89846	1.70383	2.14519	2.07213	2.56852	2.89599
																	3.58368	3.41377	3.34812	2.72804	3.62184	2.70859	2.59831	2.31705	1.894	1.79344	1.95262	2.17978	2.64232	2.87211
																	4.72699	4.45045	3.74061	3.02751	3.81487	1.72853	3.2096	2.73364	1.75319	1.86832	2.03795	2.2519	2.07605	2.53159
																	3.67155	3.82046	2.70648	3.4455	3.8038	2.97239	3.35763	2.76221	1.92943	1.60623	1.84335	2.07865	2.36521	2.69414
																	3.31747	2.89768	4.84983	2.12698	2.80538	2.45552	3.08983	3.31152	2.1862	1.67901	1.63143	1.99891	2.60015	3.2527
																	4.38023	3.49421	2.54949	3.72487	2.68038	2.96626	3.29661	2.93548	2.08652	1.79007	1.98599	1.86589	2.4744	3.39753
																	4.25471	2.17696	3.23208	2.53439	3.6788	1.95092	3.06441	3.64424	1.97249	1.90829	1.69511	2.00906	2.75979	2.23806
																	3.03086	2.1834	3.76109	2.85079	2.89241	2.69172	3.81864	2.25991	2.3453	1.89777	1.88665	1.97572	2.25075	2.8775
																	4.42835	2.74775	4.98635	2.5164	3.61709	2.58896	3.09831	2.60553	2.34968	2.09003	1.84666	1.49662	2.47816	2.76656
																	5.50523	1.95495	2.843	2.26455	3.49051	2.12883	2.19322	2.72903	1.97209	1.83929	2.10698	1.82176	2.1378	3.10092
																	3.63285	2.26005	2.25256	2.58519	3.71519	2.31595	2.77797	3.34747	2.31619	1.878	2.15334	1.94986	2.3637	2.09399
																	3.82008	2.52609	4.06826	3.33122	3.61867	2.06902	2.96102	2.63779	2.43581	1.85907	1.76617	1.71747	2.52636	3.1302
																	3.4341	2.51069	3.93515	3.55979	3.58386	2.68405	2.82599	2.85069	2.12201	2.0244	1.74401	1.7626	2.20482	2.95917
																	2.77667	4.11976	4.06826	3.26772	4.18038	3.26074	3.7548	3.10138	2.18541	2.16407	1.65053	2.42667	2.22515	2.62712
																	2.93985	3.56972	2.88737	3.98413	3.22943	1.81902	3.55763	3.12811	2.32775	2.03997	1.6813	2.50163	2.72214	3.14638
																	3.91736	3.03507	3.44027	2.74497	2.80222	3.29448	2.69718	3.09124	2.36244	2.21414	1.69431	2.76009	2.15889	2.29276
																	2.72385	3.38922	4.87372	3.10476	3.07437	2.2638	2.82316	3.48203	2.24282	1.76777	1.78618	1.96866	2.79217	2.47997
																	3.36192	3.21215	4.6041	3.31005	2.74525	3.15644	2.6435	1.88621	2.37679	2.36012	2.00813	2.75207	2.8509	2.7473
																	3.35669	4.1728	3.85666	4.36614	3.18671	2.06135	2.55141	2.4211	2.43062	2.15566	1.96667	2.28679	2.2131	2.17411
																	1.99948	3.0154	1.86007	2.72063	2.15665	2.59049	2.93729	1.81728	2.32177	2.18385	2.18252	2.13337	2.11069	2.54945
																	4.59571	3.25321	2.02048	2.84974	2.44146	2.08896	2.14124	3.15532	2.10805	1.99706	2.02358	2.44096	2.125	2.2957
																	3.1046	4.34645	3.17406	4.39153	3.16456	2.6365	3.67571	2.03239	2.52392	2.31216	1.67236	2.03685	1.94729	3.31868
																	2.55178	3.27117	3.86689	4.52275	2.64241	2.45706	2.63955	2.31229	2.01515	1.90534	1.97033	2.02031	2.20557	2.999
																	2.68672	4.25492	2.92833	3.15132	3.25791	2.71933	3.10904	2.03073	2.71093	1.75599	1.91057	1.836	2.1491	2.84316
																	3.29341	1.81266	2.76109	2.56614	2.39873	3.32975	2.84633	1.90532	2.41467	1.49853	1.95244	2.24928	1.88328	3.1958
																	3.99686	3.8657	3.45392	2.03915	2.81962	2.88037	2.94802	1.88953	2.46691	1.65713	2.22967	2.1722	2.07681	3.21578
																	3.34885	2.45423	2.84642	2.15026	2.34652	2.0092	2.58983	2.36047	2.24601	1.71687	1.94553	2.18573	2.53389	2.47952
																	3.42364	2.70488	3.18089	3.19365	2.78481	1.90798	3	2.27409	2.05263	1.52966	2.05122	2.32144	2.1122	2.68132
																	3.07427	4.24722	2.25597	3.20741	2.92405	2.06135	2.93785	2.77741	2.03428	1.83929	2.64634	2.76999	2.56627	3.47552
																	3.03243	2.11634	1.97952	3.31429	3.68513	1.59677	2.22599	2.81229	2.47094	1.7804	1.9565	2.35055	2.69277	2.85614
																	4.23902	3.2994	2.66165	2.53122	2.84335	2.6924	2.72486	4.4186	2.33085	1.87674	1.56789	2.09266	2.22816	2.48751
																	3.10199	2.88281	2.02726	3.16825	3.10127	1.59332	2.79096	3.66279	2.54098	1.84308	2.10854	1.99959	2.49548	3.37562
																	2.85931	2.05047	3.40602	2.92169	2.84177	1.7788	2.9678	5.0598	2.6535	1.90854	2.16423	2.77655	1.90437	2.73227
																	2.09571	3.76561	3.21335	2.26984	1.84177	2.84908	3.11299	3.33389	2.39568	1.92425	2.38902	2.836	1.95482	4.15285
																	2.55996	2.78015	2.92857	2.25079	1.68196	2.95046	2.74237	2.84468	2.28167	1.834	2.55935	2.64289	2.06099	2.08492
																	2.55948	2.66125	1.95207	2.7	2.21519	1.75	2.36441	3.78488	1.77794	2.17204	2.38415	2.31693	2.4616	3.74026
																	2.44294	1.90505	2.34492	2.11379	2.69304	1.89977	1.66215	4.53904	2.11401	2.14021	2.96707	2.56827	2.43599	3.5035
																	2.39362	3.06416	2.91353	2.64655	2.23599	2.88018	2.28757	3.44934	2.21162	1.7506	2.36504	2.46576	1.81928	2.95904
																	3.23888	2.46707	3.09398	2.88276	1.91834	2.553	1.9887	3.08638	2.02012	2.12933	2.61667	2.95039	1.92395	2.60739
																	1.84478	3.18221	2.49624	2.84828	1.95017	2.08871	2.28023	3.90698	2.27496	1.99597	1.92398	2.24108	1.96988	2.34366
																	3.10783	3.21814	2.89756	2.60172	2.0692	2.36982	2.12464	3.07226	2.09165	1.97945	2.54309	3.04469	2.22214	2.40859
																	4.18617	3.74508	2.93421	3.54483	2.77716	2.24078	1.67536	3.21429	1.98361	2.24053	2.09268	2.78598	1.7628	2.999
																	2.44391	3.21215	2.18985	2.52069	2.90934	2.28226	2.43043	3.1005	2.38376	1.92707	2.12927	3.50677	1.85693	3.25275
																	4.00145	3.5911	3.27914	3.48103	2.2519	2.37558	2.26812	2.80482	2.5149	2.37027	2.62033	3.06355	1.9247	4.02697
																	3.52031	5.19333	3.81767	3.06724	2.93426	2.37558	2.44058	2.40449	2.538	2.14746	1.89952	3.70193	1.77485	3.82118
																	3.08366	4.77331	2.77538	3.18621	2.79654	2.29378	2.69855	3.78156	2.04247	2.26309	1.97435	2.6474	2.83983	3.62637
																	2.3472	2.77673	3.86936	3	2.58547	1.7477	2.54783	3.71512	2.08942	2.22724	2.01613	1.86634	3.35025	3.3976
																	3.4207	3.48589	4.01316	2.6569	2.16263	2.12558	2.95507	2.69186	1.65648	2.57373	2.13141	2.35547	2.69178	2.97902
																	2.5087	4.6698	3.67105	3.40345	2.78754	2.14171	2.64783	3.38787	2.37928	2.67325	2.40217	2.40918	3.43885	2.37063
																	2.41538	2.34731	2.99812	3.72931	2.69619	2.0288	2.13478	2.93522	2.17064	2.62812	2.70095	2.03239	3.18705	3.41658
																	2.69584	4.29855	3.03289	3.73276	2.68858	2.67627	2.57681	2.96179	1.74888	2.41861	2.78874	2.57155	3.56683	1.96404
																	3.56915	3.06501	1.90226	4.4431	2.41453	2.48387	2.74493	3.62375	1.81446	1.98832	2.22819	2.13508	3.56986	2.66833
																	3.86412	3.28828	3.05357	3.60172	2.98685	2.23387	2.08986	3.34551	2.29034	2.33763	1.83316	2.33347	3.59409	2.70629
																	3.06625	3.8024	3.12688	4.4069	2.99239	2.83641	2.63913	3.64286	2.18112	2.53747	2.00423	2.58468	3.49527	2.87812
																	3.05803	5.29683	3.91635	3.63448	2.10934	2.17281	2.34638	2.10714	1.89787	2.44118	2.18429	2.27702	3.06551	2.35151
																	3.59139	3.90932	3.65414	4.7	2.74187	1.87327	2.95652	4.81811	2.84172	2.15028	2.11211	2.4125	3.50473	3
																	3.96277	3.63559	3.68421	4.15345	3.23045	2.09677	1.88261	2.04153	2.78988	2.20588	2.42147	2.07419	3.35479	2.69432
																	2.37137	3.62874	2.7406	4.22586	2.25813	2.26613	2.85217	3.28987	2.00401	2.20991	2.14781	2.5004	3.76259	2.17401
																	2.66538	2.34987	5.17105	3.07414	2.73149	2.9735	2.9	2.07574	2.58161	1.66922	2.1798	2.18387	2.84513	2.31555
																	2.92408	3.58597	3.3797	3.62069	3.391	2.40438	2.7942	2.48422	2.51836	2.3477	2.07747	2.43508	3.81674	3.23666
																	3.92892	3.78015	3.67763	5.15	2.83045	3.03571	2.9913	3.08476	2.61401	1.64504	1.93205	1.86855	3.59182	3.61253
																	3.33124	4.22327	5.05169	4.47241	2.39792	2.05212	2.18406	2.49775	1.66739	1.8747	1.86912	2.81048	3.4237	2.51914
																	2.7471	4.15825	3.61372	4.3	2.89965	2.81091	2.65072	3.3156	1.78926	1.8336	2.14595	2.525	3.83756	3.95708
																	4.63878	3.35244	3.81391	4.26552	2.80692	1.75758	2.16812	3.25518	2.08485	2.03787	1.92597	2.52056	2.6986	2.94084
																	3.69391	2.00599	3.07801	2.25862	3.04983	2.90848	2.2942	2.20289	1.88337	1.80097	2.0981	2.36653	3.92086	2.84977
																	4.18665	4.78272	2.76692	3.18448	2.96678	1.99697	2.11014	3.16231	1.9568	1.94102	1.65177	2.30081	2.81295	3.87877
																	3.74323	3.86912	3.50282	3.07069	3.40484	2.88545	2.63913	2.94229	2.37982	1.91571	1.90693	2.8504	3.61681	4.20824
																	4.33946	2.72464	3.28383	3.06724	3.72249	2.55394	2.35362	3.15239	2.31719	2.09851	1.76256	2.18831	3.16736	4.65777
																	4.30368	2.25121	3.81579	1.97414	2.96955	2.43879	2.09855	3.74391	1.80839	2.22464	1.85563	2.50242	3.05566	2.63921
																	3.9323	3.07488	4.41071	3.71207	3.1308	3.39212	1.7087	3.10189	1.92687	1.9544	1.57549	2.45161	2.84324	3.31613
																	2.8472	2.83414	4.04699	2.74756	3.40623	2.70303	2.76812	3.30929	1.89695	2.23719	1.90145	2.57097	3.03143	4.22506
																	3.73646	2.28341	3.65977	2.22557	2.64775	2.5097	2.28406	4.11001	2.19531	1.86676	1.56096	2.29194	2.78152	3.06671
																	3.72534	4.01449	3.03477	2.01221	3.64775	3.16	1.7913	3.44725	1.97285	1.72767	2.03285	2.57016	2.44604	2.45534
																	3.43859	3.74155	2.24436	2.4373	2.29412	3.28848	2.77536	4.05591	1.98149	2.11985	1.67088	2.13952	2.52026	3.08701
																	2.76692	2.85668	2.96241	2.31433	2.65675	3.0697	3.14058	2.4734	2.14533	2.42648	2.1554	2.58468	2.72207	2.09049
																	2.29251	4.7657	2.33647	3.36156	2.25052	2.42242	2.60145	3.69702	1.85066	2.10542	1.63992	2.71411	2.69822	3.83237
																	1.91178	3.13043	2.64098	2.9373	2.809	3.29697	2.16232	2.93598	1.73897	1.90086	2.07454	3.07903	2.50625	3.15023
																	3.26872	3.27939	3.18703	2.84283	2.28512	2.57091	2.83623	3.53111	1.8961	2.24744	1.63613	2.75726	2.62969	3.09977
																	2.04527	4.33816	2.54268	3.45603	2.89758	2.60182	2.16957	3.75023	2.44156	1.7444	2.03538	3.66331	2.63158	2.39675
																	2.16773	2.73188	3.31319	2.88681	3.03391	2.14848	2.04058	2.27051	2.25136	1.85526	2.07012	2.93145	2.82582	2.5348
																	2.41265	3.90902	3.58925	2.96661	2.70657	3.24485	2.24928	3.633	1.79807	2.09726	1.83891	2.14637	2.56153	3.07425
																	2.66628	3.4847	1.87251	2.43893	2.91626	2.68364	2.1	3.64202	2	2.08597	2.09918	2.13669	2.82279	2.32541
																	3.78758	3.90258	4.08703	2.59609	2.51211	2.34909	2.7087	2.51578	2.25806	2.30475	1.67025	2.04153	2.22946	1.9768
																	3.57342	3.49758	2.32982	2.21498	3.00853	1.82242	3.0087	2.40667	2.41475	1.78728	1.67846	2.24879	2.79137	3.26972
																	2.6094	2.5628	4.65854	3.53013	3.47817	3.23879	2.42174	3.16411	1.95098	1.86007	1.59191	3.22298	2.24612	2.09397
																	2.67266	3.79871	3.65244	2.69544	2.78726	1.76727	1.65217	1.93598	2.56012	2.2169	2.05829	2.46653	2.82355	3.44606
																	3.95009	2.72705	4.38359	1.93078	3.33417	3.03273	1.91884	3.30748	2.14034	2.27086	1.85584	3.94113	2.99205	3.46636
																	1.89089	3.18116	5.14357	2.53664	2.6558	2.33152	1.74211	4.34716	2.58316	1.86195	1.62363	3.52903	2.83264	2.8109
																	3.40743	4.13205	4.14135	2.65391	2.43954	2.28606	2.18947	3.47701	2.48261	2.19494	1.90348	3.41371	1.87353	3.2123
																	2.26698	2.66989	4.59867	3.51629	3.06222	1.96121	2.23026	2.28224	2.22287	1.69295	2.23754	3.09556	2.30481	2.4681
																	3.49913	3.99195	2.79601	2.78094	3.45459	2.78061	2.06974	2.75924	2.44826	1.54382	1.92698	2.89153	2.66073	3.33353
																	2.37609	4.44364	3.24335	3.14902	3.0296	2.7503	2.07632	2.56951	2.62421	1.63188	2.2739	2.86734	2.82204	2.91009
																	2.08299	4.27778	3.65632	3.83876	3.2574	3.35697	1.99605	1.84679	2.25848	1.52541	2.16766	2.54758	2.82388	3.12181
																	2.04527	4.02979	4.1286	3.32003	2.85248	2.79455	2.31053	2.8707	1.7809	1.66283	1.91507	2.6996	3.33643	2.20186
																	2.34649	3.79147	4.34701	3.03176	3.19719	2.64182	1.88947	2.53363	2.46711	1.66555	2.08273	2.07661	2.88476	2.43695
																	2.72026	2.86634	2.97339	3.31433	3.30858	2.30242	2.29342	2.53288	2.86845	1.59193	1.87277	2.35968	2.22723	2.77278
																	3.77597	4.05072	3.04823	4.3298	3.06824	2.15939	2.09342	2.5441	2.24508	1.52688	2.07678	2.46008	2.48792	2.02684
																	3.38537	2.72625	4.15078	3.85016	2.35123	1.83515	2.34211	3.23767	2.37914	1.52689	2.42683	2.37339	3.27091	2.70911
																	2.99187	3.67472	3.9612	3.30049	3.24235	1.71695	2.47368	2.73767	1.76372	1.75573	1.75588	2.35887	2.3053	2.25593
																	2.2989	3.98309	4.02328	2.55945	2.9714	2.20529	2.28553	3.03064	2.46837	1.87536	2.1078	2.4254	3.40799	2.63046
																	3.44864	2.93559	3.26608	3.77199	3.2845	1.69673	2.67105	3.30867	2.66192	1.92705	1.843	2.02643	2.41822	3.04806
																	3.6303	3.33655	3.73115	2.29967	4.43352	1.68118	2.525	3.53812	2.31336	1.81284	2.23034	1.71322	2.90846	2.06055
																	3.94022	2.03704	2.59368	2.73046	2.74711	2.96579	2.64474	3.50897	2.22162	2.43935	1.95926	2.29031	2.35781	2.77216
																	3.10331	2.68519	3.72339	3.83143	2.52283	2.33593	2.525	3.84903	1.94177	2.16965	2.07082	2.43392	2.51069	2.57803
																	3.5827	3.52093	3.12971	3.42915	4.50426	2.6283	2.21316	3.83483	2.37453	1.73697	1.83516	2.66564	2.48792	2.29463
																	2.57864	2.82287	3.33093	3.06922	3.34019	1.69207	2.68289	4.34006	2.14537	1.72072	2.46474	2.01762	2.78903	2.53933
																	2.71329	2.25362	4.42738	3.58469	2.47817	2.26439	2.50526	3.51196	2.20989	1.8712	2.26794	2.3326	2.09712	2.31835
																	3.63378	3.94525	2.42683	3.62134	3.53588	2.27216	1.72632	2.6577	2.52618	2.14256	2.12191	2.54229	3.2421	2.70037
																	3.4173	3.16103	2.83814	2.78583	2.10788	2.48056	2.70526	3.23094	2.44292	1.86161	2.02319	2.01145	3.38569	1.86704
																	3.08764	1.94358	1.8204	3.61971	2.90065	2.31726	2.16316	4.03812	2.0783	1.80409	1.99937	2.363	2.42286	2.02996
																	3.95357	1.83617	1.85366	3.78094	3.05018	1.94557	2.64474	3.54783	2.34937	1.65152	1.68328	2.57665	2.78903	2.46567
																	4.21474	3.42692	2.21341	2.69788	3.89563	1.79316	2.22237	3.5426	2.22534	1.70238	1.66211	2.52863	3.11431	2.82335
																	2.63494	3.83209	2.68182	3.35749	3.1415	2.44479	2.83421	2.51121	2.34907	1.90913	2.36392	2.12247	2.89126	2.82584
																	2.96286	1.9361	1.86953	3.43974	1.67737	3.21928	2.69868	2.7997	2.60938	1.92372	1.92016	2.69559	2.98652	2.20537
																	3.09112	3.10945	3.0365	2.64739	1.99548	1.89425	2.40132	2.83483	2.20233	1.95248	2.28496	2.22643	2.98838	2.43321
																	2.1567	4.84568	3.45073	2.85912	3.63372	1.64697	1.93553	2.47907	2.46832	2.06961	1.87914	2.01013	2.8276	3.00936
																	3.69878	4.00204	2.28102	2.76629	3.46212	2.33281	2.49737	3.12481	2.67394	1.9679	1.99824	2.29471	2.19749	2.11798
																	2.23331	4.74031	2.24361	3.58225	2.09282	1.93313	2.50921	3.33408	2.25583	1.9258	2.05955	2.35022	2.55669	2.13171
																	3.35984	4.51054	2.94799	2.96987	3.08078	2.04355	2.19605	3.0142	2.36312	1.97791	1.84296	2.77225	2.62918	3.21723
																	3.41011	2.55472	3.27555	2.95928	2.83442	2.44168	3.35263	4.20927	2.34698	1.81867	1.9109	2.12643	3.12639	2.63983
																	2.93574	2.42624	3.29653	3.16287	2.66232	2.32348	2	2.76233	2.33861	1.80825	1.75871	2.60705	2.39405	2.62672
																	3.01011	3.07614	2.77281	3.05293	3.06573	2.27994	2.45	2.85575	2.04901	2.02668	1.74019	2.4815	3.33875	2.83084
																	3.13574	3.76615	2.42883	3.19625	2.08179	2.17574	2.79474	2.87369	2.57262	2.06461	2.1491	2.01057	3.06877	2.29588
																	3.51336	2.81373	3.78102	2.91281	2.17461	2.6283	2.36184	2.85501	2.97669	2.37932	2.0569	2.54405	3.12732	2.06929
																	3.3935	1.76479	2.31934	3.56143	2.40893	1.73872	2.98553	1.81949	2.52989	1.95957	2.62461	1.79119	2.62268	2.50624
																	2.81805	1.80489	3.68613	2.67107	2.10231	2.24572	2.33816	2.48338	2.37328	2.43226	2.07322	2.43084	2.51719	2.38514
																	3.20072	1.83617	3.29471	3.2893	2.39274	1.99222	2.33158	3.01057	2.56844	1.7995	2.15174	2.43524	2.92797	2.17853
																	3.90181	2.80286	3.95712	3.23052	2.23432	1.59098	2.17368	3.56873	2.0006	1.92622	2.03088	2.56079	2.97584	2.13109
																	3.56245	3.56492	2.74818	3.96103	2.17052	1.72317	2.04211	3.70846	2.10341	1.80825	2.21879	1.79824	2.45911	3.15418
																	2.69386	4.49014	4.23084	3.21532	2.82838	1.99844	1.97105	3.55589	1.81949	1.91529	2.39656	2.19339	2.09201	2.4176
																	3.76606	4.26037	2.69252	2.12153	1.92299	2.00467	2.15526	2.78172	2.06904	2.08541	2.48037	2.89648	2.33225	3.1367
																	2.85993	2.75187	2.96715	3.88573	2.71397	1.73406	1.76316	2.37613	1.63987	1.69736	2.52228	2.08722	2.28857	1.96941
																	3.62599	4.26717	3.06661	3.43395	2.82398	1.87247	2.225	2.31042	2.30155	1.57575	2.46934	1.85771	1.97072	2.32959
																	3.35162	4.97213	2.37409	3.55284	2.92519	1.6563	2.05526	2.28021	2.12941	1.68541	1.86767	2.02687	2.11849	2.02747
																	2.47509	4.08226	3.61314	3.38045	2.86909	1.79471	2.13947	2.85801	1.83293	2.37083	1.66961	2.48062	2.3448	2.26841
																	3.99928	2.27668	3	2.62021	2.09901	2.18818	2.34211	3.19864	2.16378	1.69525	1.63564	2.31806	1.9131	2.3431
																	3.21805	4.57376	3.64325	2.6255	3.19802	2.1804	2.03816	2.26586	2.06306	1.74903	1.91902	2.67357	1.93401	3.03731
																	2.82383	3.45411	3.50547	3.61559	3.22772	2.35925	2.27895	2.14879	1.94142	1.68401	1.62053	1.81982	2.69539	2.34177
																	2.22238	3.23182	4.29927	3.39894	2.72387	1.83359	2.60132	3.179	1.99582	2.40633	2.125	2.34141	3.62407	3.32712
																	3.6231	3.49218	3.69799	3.10766	2.49285	2.56143	2.34474	2.48414	2.09354	1.66854	2.04732	2.17249	3.43982	3.50833
																	2.03466	2.17811	3.64507	2.15984	2.65567	2.60187	2.22105	2.44562	2.52361	2.18805	1.70669	2.04823	3.1679	4.14257
																	2.62671	4.36574	3.92427	2.77741	2.54785	1.73262	2.58026	2.26133	2.39779	2.12162	1.70245	2.38513	2.99108	3.06063
																	3.64838	3.58939	3.62591	2.65918	3.0242	1.76404	1.95789	2.77115	2.32218	2.35888	2.12241	2.45474	3.60327	3.21186
																	3.18989	3.78994	3.55201	2.37781	3.43784	1.90441	2.85526	1.90106	2.09444	2.01582	1.77425	2.43074	2.8529	2.34843
																	2.14368	3.46499	3.80657	2.42206	2.77008	1.79144	2.28026	2.96677	1.86581	2.0587	1.81733	2.5512	2.88856	3.21053
																	3.83177	2.90211	4.42701	2.86592	2.84378	1.77807	2.00526	2.28625	2.62134	2.12091	1.96257	1.96246	2.81129	3.02665
																	2.52202	2.68457	5.81296	2.9531	2.55666	2.26337	2.52105	2.44637	2.45935	2.12724	2.12571	2.26728	3.02229	3.22585
																	2.83899	2.90755	3.29288	2.77609	3.40484	1.90174	2.30395	2.26813	1.96653	2.25518	2.04308	2.08767	3.50669	2.64624
																	3.11047	3.70768	3.1396	2.2893	2.74807	2.51805	2.61711	2.39577	2.28243	1.79332	2.02707	2.48468	2.77415	2.89807
																	2.42022	3.08906	4.83029	2.2609	2.46425	3.7246	2.74211	1.73036	2.84638	1.63058	2.09087	2.3388	2.73403	2.8008
																	2.87076	3.08294	4.24179	2.40423	3.53355	2.58489	2.11053	1.96005	1.69217	2.53216	2.09157	2.06296	2.49331	2.92738
																	3.63755	3.92114	3.77099	2.69221	3.08581	2.43516	2.17763	2.66405	1.91871	1.82953	2.05579	2.53647	2.99406	2.59294
																	1.98989	2.4174	3.87774	2.8144	2.71727	2.4131	2.72368	1.7112	1.99794	2.17504	2.07651	1.86695	2.36404	2.24384
																	2.80939	2.88019	3.06752	3.18626	2.71177	2.24064	2.16711	2.48003	2.0473	2.00808	2.37288	1.87075	2.63893	3.1992
																	3.78989	3.39245	3.79471	2.93791	2.46205	1.99465	2.07632	2.43418	2.00668	2.28295	1.73588	1.91162	2.68351	3.17189
																	2.86354	3.22594	3.1688	2.50528	2.52805	2.95321	2.03816	2.49705	2.08997	2.15923	2.2234	2.8508	3.3789	3.40573
																	3.47726	3.49009	4.77372	2.21598	2.89989	2.3516	2.00526	3.34185	2.23445	1.67381	2.5	3.25636	2.67459	3.20386
																	2.78484	4.63726	3.33394	3.12417	1.66777	2.34225	1.78158	2.13556	2.09254	1.80422	2.73305	2.68734	3.19316	2.53831
																	2.61949	3.21509	4.48905	2.35337	2.61386	3.01203	1.76184	2.89391	1.98817	1.51494	1.94209	2.8066	2.526	2.61359
																	3.46282	3.42736	2.72263	2.86922	2.21122	2.68717	1.73349	3.01637	2.1599	1.53357	1.91219	2.134	2.53343	2.34644
																	3.40433	2.80613	3.80474	3.64333	2.24862	2.85762	1.70948	2.43418	1.89563	2.0587	2.129	1.99407	2.89302	2.67089
																	1.90397	3.99292	4.72172	2.17107	2.41694	2.72126	2.67467	2.39096	2.85758	1.78137	2.05862	2.13394	3.12779	3.23384
																	2.03177	2.3967	3.69434	2.87583	2.33883	2.90107	2.61345	2.0812	2.14499	1.7768	1.85829	2.22521	2.62704	3.08927
																	2.98195	3.41934	3.84489	2.70674	3.0209	2	1.73229	3.51343	2.30026	1.78559	1.65937	2.01383	2.50669	2.15256
																	2.16534	4.11981	3.53193	1.9716	1.72607	2.61965	2.29772	3.20825	2.291	2.08998	1.9395	2.09719	2.59881	2.45037
																	2.50758	3.95613	4.50091	2.38573	2.1901	1.95254	1.92677	2.2947	1.88586	2.52619	2.05909	2.47333	2.99554	3.34777
																	2.09025	3.525	3.41971	1.96631	1.75884	3.54746	2.21609	1.84283	1.96967	1.89561	2.10405	2.00711	1.96137	2.46236
																	2.37978	3.35943	3.10949	2.26618	2.52632	2.28676	2.68187	2.68762	2.33728	1.9584	1.68244	2.06124	2.57058	3.28181
																	2.38364	2.84528	2.79197	2.87384	3.13433	1.64572	3.08283	3.33726	1.74087	1.81104	1.89713	2.10984	2.47103	2.90473
																	2.33364	3.29906	2.58303	2.01849	2.42734	3.08021	2.23289	3.74263	1.62005	1.8441	1.79214	1.79415	2.20357	2.91539
																	2.60682	2.46274	3.1726	2.28468	2.30558	1.66511	2.82593	3.90701	2.6838	1.97307	1.78978	2.74358	2.89599	2.32245
																	2.26318	3.14481	3.30961	2.03435	3.50275	2.4893	2.47539	3.71971	1.82879	1.74119	2.11888	1.99526	2.74146	3.08728
																	2.30182	4.60189	3.58274	2.14333	2.93009	2.14305	1.72149	2.80943	2.02982	1.6825	1.80909	2.11616	1.92571	3.43704
																	2.56591	3.75519	3.10142	2.55022	3.26709	1.63302	2.69628	4.14276	2.14961	1.7425	1.56379	2.34966	2.2838	2.04597
																	3.225	3.71557	3.07295	2.36263	2.2828	1.72928	2.65786	4.24689	2.47506	1.50252	1.62426	2.52114	3.05795	4.54097
																	1.78318	3.53208	3.55694	2.339	2.57345	1.72418	2.37695	3.68238	2.509	1.5785	2.04304	3.06243	2.67311	2.13724
																	2.93182	2.27972	2.95641	2.39439	3.28044	2.01902	3.09484	2.68435	2.41851	1.87979	1.91034	3.03477	3.04755	5.17788
																	3.38227	4.30991	2.80249	2.39513	3.04713	2.04348	2.76471	2.64047	2.34396	1.86315	2.53608	3.34769	2.55721	2.78215
																	2.23227	4.00047	2.61655	2.73929	3.43126	2.15353	1.76711	2.71382	2.24884	1.74272	2.32426	3.7499	2.16493	2.77609
																	2.73455	3.46038	3.25089	2.79321	3.50982	2.4144	2.76591	3.46103	1.75681	1.91614	2.20591	3.25444	2.39525	3.31009
																	2.17909	3.975	4.3532	3.51034	3.32993	2.63315	2.12725	3	1.83445	2.01905	2.09156	2.98973	3.45022	3.42399
																	2.88636	3.37736	3.67082	2.20089	3.38099	2.20245	2.11044	3.04126	2.06763	2.05014	2.27257	4.42355	3.56166	4.13642
																	2.74136	3.89858	3.54893	2.53914	3.2883	2.81386	2.5078	3.61428	1.99658	2.15743	2.11034	3.88977	2.28529	3.479
																	3.84682	2.48538	4.6984	3.11226	2.28515	2.36277	1.63986	2.74984	1.71436	2.03263	2.07869	4.10628	3.57355	3.27458
																	2.21455	2.84245	4.47509	2.37518	2.40691	3.23777	2.2593	3.06352	2.17285	2.2113	2.29325	4.34966	3.42348	3.72369
																	1.93455	4.34387	3.59253	2.64771	2.66693	2.10734	2.29532	2.72037	2.39551	2.13225	2.21456	3.75148	2.42348	3.55175
																	3.16955	3.32406	3.6895	2.78951	3.23252	2.41304	2.5066	2.70792	2.21704	1.70243	2.04177	3.90794	2.34621	3.51408
																	2.01955	3.10377	4.4137	3.02142	3.6143	2.12092	2.62785	1.69598	2.72852	1.85767	2.42827	3.48281	3.10401	3.75097
																	3.82	2.60047	3.08541	2.65214	3.11155	2.97418	2.18127	2.08048	2.35547	1.6166	1.7135	4.05373	2.92868	3.45474
																	3.80591	3.45377	2.33897	2.48892	3.11783	2.28668	2.29532	2.23249	2.82544	1.85373	1.70316	3.94864	2.61516	3.17583
																	3.31591	1.98774	4.41548	3.56352	3.20503	1.84783	2.51381	2.97168	2.38306	1.74119	1.79409	2.75938	3.10253	3.68038
																	3.485	3.5566	3.35142	3.54653	2.2828	2.17391	1.64106	2.04322	2.51709	1.91767	1.71076	3.73963	2.43091	2.51581
																	3.02591	2.81934	3.13612	2.57681	2.78712	2.31386	1.93277	2.65276	2.00537	2.55157	1.73186	3.22165	2.81724	3.38285
																	2.60727	4.74104	3.89413	3.22009	2.15161	2.46739	2.59304	2.3532	2.02734	1.79768	1.71498	3.00553	3.05795	4.30056
																	2.44818	1.98208	2.92438	3.51256	2.652	1.80571	1.96759	1.82191	2.15674	1.76483	1.92215	2.95693	2.86033	2.94933
																	2.85091	2.82311	2.48932	2.80281	3.02985	2.00272	2.07083	2.98137	2.02881	2.0543	2.12743	2.50375	1.90936	2.58164
																	4.415	3.94198	3.48754	2.71713	2.69992	3.10734	1.66747	1.83756	2.11255	2.3799	1.9981	2.54563	2.70431	3.46817
																	2.325	2.84481	2.54893	3.21123	2.41555	1.86549	2.43577	2.34501	1.87061	1.90869	2.0557	2.61794	2.44428	3.37592
																	3.97182	3.01745	2.23399	3.46677	2.23802	1.9837	2.63625	3.48063	2.49048	1.79658	2.12658	2.26551	2.46954	4.26505
																	3.66045	3.2283	1.8621	3.59232	2.59387	1.68478	1.82713	2.79434	1.72021	2.05627	2.47236	2.50612	3.29569	3.95279
																	3.13909	2.88313	2.09875	3.53102	2.59309	2.01087	2.73469	2.85097	1.78784	2.25487	2.08924	2.98262	2.70282	3.34907
																	2.20955	3.04827	2.59075	3.28951	1.98979	1.65897	3.04682	3.91282	2.31934	1.71141	2.24494	2.89253	3.0847	2.69511
																	3.60727	3.24949	2.47242	2.91433	2.96308	1.72826	1.98319	2.70119	1.72241	2.22444	1.71941	2.80363	2.38039	2.92248
																	4.27773	3.34553	3.17972	3.27253	2.21524	2.17527	2.72749	2.37258	2.26245	1.97548	1.98882	2.49783	2.32244	4.1243
																	4.22455	3.55894	3.47295	3.15657	1.83749	2.07609	3.12725	2.78316	2.20386	1.49915	1.83924	2.03869	2.77415	4.18926
																	2.785	3.43852	2.51134	3.10118	1.75573	2.30842	1.81152	2.54247	2.25269	1.75533	1.94114	2.04135	2.39822	4.32482
																	2.84356	1.87398	3.42932	2.10414	1.89332	2.73234	2.7491	2.91803	1.98511	1.72805	1.63776	2.64719	2.11887	3.10524
																	2.86312	3.45783	2.86911	3.56721	2.57129	2.2337	2.81032	3.44858	2.50781	2.11083	1.71414	2.7868	2.08299	3.36899
																	3.83749	1.86738	3.30192	2.75111	3.26919	2.02717	2.35414	2.14978	1.89038	1.71355	1.82966	2.40023	2.40912	4.03725
																	3.45246	2.67378	2.65969	3.44387	3.07378	1.5856	2.19088	3.27645	2.11719	1.8783	1.62552	2.82056	2.52893	3.41317
																	3.61497	3.72409	2.91449	3.74003	2.73779	2.44837	2.58223	3.11028	2.46948	2.06522	1.66428	2.34939	1.96727	4.5236
																	4.59541	2.48425	3.46248	4.04136	2.85942	2.58967	3.0036	2.11177	2.75854	1.98785	1.61538	2.20827	2.72472	2.96795
																	2.94808	3.79827	2.86562	3.17873	2.22233	3.31658	1.72269	3.00596	2.33716	2.26215	2.15305	2.9264	2.77031	3.70853
																	4.00337	1.9314	3.06981	2.73634	2.74078	1.97839	2.57623	3.88823	2.36768	1.724	1.89942	2.93096	2.47224	3.45344
																	3.00674	3.29217	2.7644	3.76662	2.87139	2.59631	2.56783	2.93592	2.08545	1.84825	1.68336	2.32549	2.67621	2.51711
																	3.71612	2.24949	3.07853	3.08567	2.57527	2.2206	2.79952	4.04471	1.90308	2.09058	2.16001	2.61381	2.7031	3.17237
																	3.36682	4.06199	4.09424	3.661	2.39581	2.01081	2.94358	2.15872	2.40649	2.08035	2.01034	2.46244	2.16072	2.40061
																	4.37761	3.81301	3.98953	3.14402	2.14257	2.13287	2.89796	3.25708	2.62061	2.14812	1.71855	2.6654	2.62127	2.58727
																	4.15307	3.14939	3.04363	3.31202	2.62712	2.26573	3.35294	3.48659	2.19507	1.73188	2.05844	2.11457	2.38106	2.66782
																	2.59339	4.30691	4.93019	2.53836	2.28415	2.42657	2.2533	3.07675	2.28247	1.64919	1.72749	2.90326	2.26593	3.14292
																	3.66217	3.98323	4.02443	3.30435	2.71884	2.49396	2.06843	2.94784	2.12427	1.51215	1.60107	2.70751	2.46523	3.55089
																	3.4855	4.29624	4.03665	3.39003	2.8993	2.815	2.07083	2.90835	2.33667	2.02835	2.12165	2.33232	2.20865	3.14292
																	5.19892	3.89685	3.72426	3.02046	3.42971	2.2562	2.26291	2.61997	1.76978	2.01598	2.02942	3.07398	2.65459	3.04937
																	4.13284	4.07368	4.10297	3.25575	3.03689	3.80737	1.83433	2.65326	2.53296	1.69906	2.20572	2.43551	2.12741	3.95583
																	2.79501	3.47409	3.31414	2.92199	2.8335	2.29688	1.8357	2.90137	1.61694	1.95205	2.21864	2.46093	2.26651	4.0052
																	2.89144	3.53049	3.31588	3.1688	2.50249	2.34711	1.96099	3.82398	2.06641	2.22059	2.05665	2.74734	2.07306	2.40883
																	2.87256	3.89177	2.32984	2.95141	3.20837	1.8506	2.55851	3.72079	2.31934	1.66006	2.17949	2.52049	2.15196	4.31659
																	4.0472	4.45732	2.99651	3.15857	2.41376	2.32041	2.58924	3.27769	2.1748	1.62916	2.4186	2.88809	2.0339	2.4188
																	2.58463	4.46443	3.25305	3.22379	2.53739	2.64209	2.3682	3.7352	1.85834	1.65622	2.33631	1.58991	2.26242	2.7696
																	2.23331	3.38364	3.54276	2.49105	2.79561	2.88366	2.35284	2.94841	1.69428	1.5081	2.43073	2.04894	1.96493	2.55825
																	2.39919	4.34604	4.39442	2.54987	2.57727	3.38398	2.71454	3.95524	2.08931	1.64642	2.81256	2.38885	2.09527	2.72326
																	2.79906	4.91565	3	3.07289	2.83151	2.99619	2.8292	4.36646	1.79951	1.67484	2.47704	2.37747	2.12566	3.48029
																	1.90762	3.31809	3.60209	2.67136	3.83649	3.06929	3.06324	3.61077	1.69779	1.57314	1.97933	3.71206	2.31677	2.37635
																	2.57384	3.51321	4.19895	2.89514	3.21934	2.39542	2.75473	3.81866	2.20858	1.63388	1.71656	1.8953	2.2893	3.64927
																	3.4147	2.06707	3.92845	2.87596	3.47258	2.85124	3.11407	3.50152	2.23637	1.58707	2.00875	4.04363	1.96435	3.58829
																	2.55968	4.43039	4.76789	2.52685	2.56231	3.24666	2.56087	3.10546	1.77658	1.99443	1.90141	3.51138	2.04033	3.17902
																	3.01753	3.04573	3.9173	3.67263	3.41775	3.11507	2.90307	3.11988	2.04317	1.93675	1.61057	3.80425	2.20807	3.62293
																	2.75185	2.56301	1.96774	3.63043	2.01097	2.58996	2.77541	3.4742	2.13168	1.71998	1.72537	3.31411	1.96084	3.49415
																	1.88469	1.91941	2.92434	3.06522	2.29711	3.02861	2.60047	3.66995	2.21047	2.06353	1.80388	2.91806	2.46815	3.83902
																	2.9056	2.45385	4.69795	3.29412	2.83151	1.94024	3.17494	3.31639	2.82434	1.76205	1.92024	3.55273	2.38515	3.53951
																	2.37424	3.11571	4.36246	2.96164	2.79063	2.60903	2.75177	3.27542	2.42822	1.90805	1.83078	4.08687	2.02688	3.22732
																	1.80175	3.53985	4.73959	3.09974	3.15653	2.98729	2.81442	3.85205	2.03562	1.7027	1.76697	3.47648	2.78317	3.7122
																	3.66237	2.76542	4.26745	3.15729	3.04686	2.62556	2.17317	3.19879	1.86589	2.19783	1.93431	3.14302	3.29866	3.3322
																	3.28608	4.24493	3.32141	3.32097	2.53539	3.16465	2.53014	3.3566	2.16352	2.08359	2.02158	3.45865	2.79778	3.48
																	3.95619	3.74786	3.34839	3.06522	2.94417	2.98474	3.09929	2.74583	2.27928	1.76456	1.88395	3.6525	3.23437	3.57463
																	3.63144	4.20891	2.84047	2.34655	3.31705	3.1672	1.82151	3.20486	2.04965	1.99108	1.88427	3.30615	3.80304	3.5322
																	2.49485	1.81495	3.94194	2.63299	3.57926	2.86014	2.13121	2.29287	1.71263	2.08136	1.71692	2.63657	2.4436	3.41854
																	3.38402	3.69518	2.86334	2.3312	2.64606	2.13732	2.87589	3.10546	1.89504	1.89217	1.82202	3.18968	4.02747	3.58488
																	3.79381	3.56011	3.28446	2.52302	2.51645	1.88175	2.73522	3.5607	2.37777	1.95013	2.28746	2.32246	3.01578	3.30439
																	3.47423	4.11391	4.00938	3.54604	2.34497	1.67006	2.90012	2.70106	1.90151	1.94009	2.29684	3.27542	3.89188	2.94537
																	3.69845	3.96848	3.92141	2.16496	3.06481	1.74889	2.70035	2.28225	2.13761	2.08693	2.19831	2.76176	4.36119	3.54732
																	3.03608	3.24223	3.44399	2.30946	2.64905	2.68277	3.23818	2.68968	2.25553	2.55559	2.14952	2.62785	4.84395	3.92732
																	2.56186	3.56776	2.2915	3.12276	2.13858	3.25747	3.14007	2.14947	2.57987	1.60574	2.15483	3.05387	1.77615	4.76195
																	3.71134	3.47096	2.17654	3.20332	2.16152	1.84234	2.30615	3.32929	2.39692	1.7367	2.20269	2.72496	3.36704	3.64488
																	3.64691	2.50743	3.83167	2.96036	1.80259	2.05531	3.03842	3.0569	1.85321	1.75815	1.96434	2.72041	4.34483	3.05415
																	4.04124	3.72535	2.19531	2.23402	2.71386	3.18436	2.40957	2.82018	2.08392	1.92811	2.04442	2.73748	4.48101	3.75951
																	4.10825	2.90095	2.14839	2.74169	2.17846	3.18563	2.18972	2.6563	2.63896	1.55587	2.65311	3.09408	3.92168	3.31561
																	3.69588	1.96578	2.60528	1.9578	1.71568	2.73617	2.32861	3.07208	2.7272	2.17804	2.38192	1.96159	2.17475	3.19366
																	4.66753	3.13643	3.77185	2.48721	2.55599	1.79402	2.99527	2.63126	2.92741	1.54305	2.38505	2.08715	3.4436	2.62293
																	4.50773	3.11751	2.2621	2.81458	2.27264	1.92181	2.32979	2.44006	2.05316	2.40736	1.86081	2.31475	4.27461	3.89268
																	3.37113	2.14858	2.72955	2.72762	2.55501	2.29625	2.73818	2.20561	2.81085	2.09891	2.15984	2.18629	5.01534	2.88537
																	3.17784	4.14363	2.27713	2.13519	2.57059	1.93961	2.36525	1.96965	2.29466	1.96043	2.00876	2.04461	3.80492	3.32098
																	3.56443	2.3647	3.21202	1.95626	2.59202	2.10022	3.06501	1.67982	1.97039	1.71524	1.76728	1.57869	5.68545	3.25512
																	2.91237	4.41153	2.49249	2.24056	2.21227	2.43172	2.10225	4.2089	2.33388	2.2112	1.84892	1.89467	4.96398	3.75854
																	2.58763	3.51463	4.38397	2.33201	2.60467	1.62445	2.94385	1.85941	2.93257	2.06854	1.82296	2.41801	5.51427	3.29902
																	3.38144	3.2643	2.7379	2.10934	3.12561	2.09141	1.81206	3.92931	2.10444	1.98356	1.75102	2.05783	3.59736	2.8361
																	3.04381	2.53985	2.59432	3.01392	2.71373	2.18502	1.67494	3.18189	3.06661	1.78267	1.84517	2.03304	3.96006	3.06244
																	2.76289	3.66457	2.399	2.29423	3.48101	1.587	2.06147	3.83638	2.07401	1.87322	1.98843	1.83271	4.3923	2.56098
																	2.90979	2.98064	3.17195	2.63022	3.38462	2.10132	2.68617	4.72915	2.19655	1.58874	1.9903	2.20322	3.3092	3.42195
																	4.76804	3.49617	3.04007	2.8171	3.19279	2.34692	1.86702	2.03336	1.97944	1.56896	2.02252	2.83891	4.01819	3.1678
																	4.06443	2.7312	2.48748	1.95626	3.79357	3.6663	2.01832	3.16283	1.98602	1.71273	2.08445	1.95415	4.12874	3.08293
																	4.31959	3.67672	2.96494	4.12724	3.18403	2.48458	2.77541	3.4718	2.02138	1.75755	1.81858	3.48947	4.08238	2.31268
																	4.40722	4.0986	3.35392	4.03579	3.7147	2.29956	2.69444	3.83876	1.7574	1.53606	2.09165	3.3292	3.82739	3.7922
																	3.54381	3.23908	2.93823	3.58449	3.15969	2.46916	3.11407	3.20651	2.04852	1.96291	2.03347	2.69186	5.11448	3.51463
																	3.82474	5.01306	3.83639	2.71769	3.63389	2.13436	2.59397	2.77681	1.78536	1.99966	2.00751	3.22966	4.18937	3.39366
																	3.14691	3.51013	2.05008	2.49901	2.55599	2.29956	3.46809	3.19778	2.19572	1.59169	1.64609	2.28914	4.22932	3.5122
																	3.35309	3.32013	3.48915	3.17893	2.66407	1.88987	2.38948	2.59015	2.23109	1.73214	1.66337	1.82982	4.2985	4.06829
																	3.26289	3.99955	5.39399	2.61829	3.25414	3.37115	3.31028	2.85782	2.14062	1.64629	1.56049	2.63775	4.49037	2.13854
																	2.18814	3.07879	3.19533	2.87674	1.66894	2.39097	3.08511	3.3479	2.58388	1.6068	1.94733	2.18174	5.00678	2.30146
																	2.39691	4.00675	3.93322	2.6004	2.50049	2.32599	3.01537	2.47657	1.92763	1.78228	1.90206	2.46675	4.26034	2.12732
																	2.50773	2.46483	2.95492	2.56859	2.72931	1.78414	2.04019	2.98491	2.25905	1.591	2.0642	1.66295	4.23217	2.45463
																	1.87887	3.28317	2.80801	3.62425	3.00876	2.26542	2.24468	3.52264	1.75576	1.51511	1.86667	1.75547	4.65514	2.79902
																	2.11856	3.37667	2.88648	1.90457	2.71957	1.68502	2.1253	2.63145	2.00911	2.12809	1.96214	2.34655	5.62019	2.5361
																	3.43814	3.3081	3.64274	2.50497	2.73515	2.72026	2.05437	1.98411	2.05339	1.84203	2.36214	1.50186	5.08381	2.95024
																	4.27835	3.52538	2.37229	3.00795	2.90847	1.94273	2.05851	1.87066	2.33203	1.91174	2.35309	3.07303	4.21184	3.65707
																	2.10825	2.61086	3.17529	3.4672	2.87147	1.75661	1.8669	2.37364	1.79492	1.57452	2.16461	3.16729	5.80599	3.56488
																	2.24227	2.35085	3.6394	3.05964	2.72639	2.04405	2.72329	2.37909	2.16536	2.07486	2.37778	3.14919	5.64087	3.23171
																	3.35052	3.77827	2.27212	2.99006	2.44206	1.87555	2.58844	1.73687	2.17773	1.87225	2.20165	3.804	5	3.85268
																	2.48711	2.94924	3.07513	2.86083	2.58228	3.0826	2.24343	2.58523	1.82292	2.02713	2.13498	3.49313	4.92582	4.04049
																	1.87629	3.56812	3.12354	3.05567	2.42356	2.12665	1.74431	2.68137	2.11003	2.02885	1.88971	2.64232	5.81705	4.43659
																	2.79124	2.84506	2.84307	2.38171	1.75949	2.08811	2.45359	2.7889	1.87695	2.04533	1.91358	2.95006	4.37482	4.16146
																	2.88918	2.43366	2.09182	3.47515	1.97054	1.78855	2.09632	2.59167	2.18555	2.30151	1.60082	2.94195	5.2928	3.8078
																	2.95361	3.12199	2.40897	3.13917	2.53105	2.5793	1.95447	2.12636	2.34961	2.34787	2.0856	2.75843	5.17511	3.93902
																	2.08247	4.5797	3.44648	3.36183	1.84634	1.76101	2.77583	2.45986	1.79167	1.95742	1.78683	1.85581	5.00499	3.01756
																	2.05412	3.96616	3.71363	2.25845	2.05971	2.0033	2.11033	2.38057	2.2806	2.05701	1.91687	1.64981	3.18438	4.44927
																	2.95876	4.18255	2.914	2.31014	1.86624	2.28855	2.61646	3.53667	1.80794	2.27095	1.9358	2.67915	4.54779	5.00195
																	2.6091	3.88068	3.64135	2.99602	2.44268	2.02158	2.69877	1.92022	2.41667	2.284	1.77613	2.22347	4.4194	5.50146
																	2.23213	4.252	3.68893	2.19085	2.20064	2.25385	2.78284	3.33003	2.2487	2.26854	2.12675	2.20911	4.84272	3.26195
																	2.43175	4.01247	3.05306	2.69583	2.82882	1.71223	2.64273	2.47027	2.38021	2.43647	1.70535	2.49251	3.56098	2.54732
																	2.08821	3.53874	3.34309	3.11576	3.1457	1.80987	2.8634	2.50099	2.6582	1.96291	2.39259	2.62547	4.68616	3.75171
																	3.42061	2.24577	2.914	3.78103	3.09952	2.71429	2.94571	2.21358	1.9082	2.05323	2.12016	2.09488	4.37019	4.13512
																	3.18292	2.86376	3.25892	3.17713	3.06847	1.73176	2.0718	1.89841	1.82031	1.83688	2.13745	2.3608	3.75571	2.71024
																	2.77623	2.90828	2.69442	2.45049	2.96258	1.93936	1.94571	3.01734	1.76042	2.2524	2.10288	2.402	3.92261	3.03951
																	1.99164	3.86643	3.61299	3.32078	1.84554	2.67831	2.31699	3.19326	2.10677	1.89663	2.06008	2.1985	4.17582	2.65805
																	2.14578	4.82369	4.97072	3.053	1.85589	2.45735	1.95271	2.53171	2.77279	2.27644	2.10947	2.81398	2.95934	3.57122
																	1.82916	3.77738	4.30284	3.88145	2.65605	2.25899	3.43433	3.65263	2.33138	1.97184	1.76955	2.47753	2.47397	3.34537
																	2.95357	4.25022	3.01647	3.24338	2.66879	2.89209	1.95096	4.05203	2.4375	1.94815	1.74239	3.19413	2.7689	2.91647
																	3.11235	2.99377	2.01189	2.78243	2.79697	3.54985	1.99475	2.63033	2.58464	1.67136	2.00082	3.08614	3.0154	4.48702
																	3.35283	4.00356	2.65416	3.09833	2.51194	3.16238	2.68126	2.83746	2.58333	2.05804	2.39177	3.29775	2.77558	2.82397
																	3.69824	4.17008	1.80787	2.32497	3.20223	3.17163	2.5972	4.34143	2.30599	1.7033	2.30288	2.96442	2.89219	3.53233
																	1.83287	2.50045	3.72187	1.99651	2.86704	3.08119	2.88091	2.70505	2.07682	1.54499	2.14568	3.39139	2.67327	3.94007
																	2.33519	3.10775	4.82983	3.62692	2.28583	3.19527	2.20315	2.33872	2.33138	1.80735	2.10782	3.18352	3.0088	3.1614
																	2.61746	3.76581	3.65599	3.06834	3.04697	3.22508	2.01401	2.76759	2.53255	1.72081	2.17778	3.58489	3.26953	3.62246
																	4.06778	2.10508	3.13449	3.30265	3.3551	1.93011	2.97898	3.52371	1.8724	1.79155	1.96626	3.84831	3.17932	3.84002
																	3.29991	3.00178	3.40531	3.62273	3.20701	2.76465	3.11208	3.45649	1.84831	1.65488	2.38601	3.7422	2.72937	3.77773
																	3.23584	3.86821	2.42909	2.26639	2.7285	2.46865	1.85814	3.69307	1.73566	1.77335	2.02798	3.23908	2.48295	4.38745
																	2.67409	3.72395	3.61665	2.84798	3.50398	2.24974	2.4063	3.01459	2.26399	1.64178	1.88477	3.04182	2.76788	3.94431
																	2.63045	3.01247	3.39616	2.894	2.30494	3.13772	2.9317	3.01303	1.6586	1.88119	2.2321	2.61486	2.81078	4.14488
																	1.99443	3.04541	3.13358	2.30355	3.5414	2.62179	1.97198	4.22772	2.34416	2.25485	1.64033	2.80961	1.83388	4.11987
																	2.27948	3.12823	2.9817	2.64975	3.56051	2.73176	2.61821	4.03544	2.31721	2.10804	1.66173	3.06804	2.32343	2.86597
																	2.41504	2.74176	3.16377	2.69746	3.25637	1.94142	1.65849	2.5654	2.40187	1.97057	2.23128	2.87765	2.84818	4.62765
																	3.72702	3.00445	1.80238	2.28934	3.07564	1.74512	1.97898	3.90829	2.06565	2.14968	1.92016	2.38327	2.41804	3.72062
																	3.29526	3.58059	1.96249	2.50254	2.15605	1.62487	2.71629	2.92809	2.28991	2.32304	2.03374	2.75531	2.70737	4.39311
																	3.45218	3.49599	2.42909	3.34315	3.58917	2.12641	2.31524	2.98072	2.41223	1.95621	1.87737	2.97253	3.20132	3.70741
																	2.86258	3.0463	3.15986	3.17259	2.24682	2.41932	2.29772	3.60292	2.91983	2.4196	1.78189	3.44819	2.92849	3.80038
																	2.69359	3.38112	2.64626	2.5736	3.11226	2.39774	1.81261	3.18708	2.62681	2.32879	1.61235	2.62921	3.69857	3.14063
																	2.09935	2.94835	2.85034	3.09848	3.63137	2.2816	2.06655	2.96978	2.06047	1.94831	1.74733	3.6236	2.50495	3.31147
																	1.91458	2.42565	2.27211	2.89036	2.64729	2.11922	2.23818	1.78947	2.99724	2.09907	1.81646	3.15044	4.33883	3.46579
																	3.52739	3.25646	3.18707	2.52386	2.22452	3.12744	2.72329	2.93799	2.10366	2.50574	1.92324	3.1417	3.15952	2.83011
																	3.06128	3.31612	2.82653	2.65888	2.88057	1.79137	2.28722	2.84002	2.91672	1.69742	1.90287	1.86606	3.13751	3.54601
																	3.69452	2.31167	3.14966	2.60914	2.72134	2.01131	1.86165	3.395	2.23704	2.27136	1.59112	2.1347	3.45435	3.79613
																	2.92201	3.03257	2.70068	2.70254	3.39172	1.82837	2.92294	3.00521	3.08362	2.19957	1.99478	2.05411	3.65017	4.24115
																	3.49396	3.17625	3.20068	3.69949	3.7492	2.05344	2.43783	1.94424	1.86006	2.86145	1.78277	2.0874	3.51155	3.90514
																	3.75766	3.87165	3.56463	2.91675	2.80255	2.08222	2.54291	3.14851	2.25743	2.79505	1.80888	2.25918	6.27393	3.23124
																	2.76973	2.98276	3.21429	3.20711	2.60987	2.18397	2.40455	2.33246	2.63338	2.29612	2.09869	1.97843	3.11551	3.10193
																	3.36026	3.28927	3.19048	3.09848	3.20939	2.01233	3.10683	2.51329	2.48341	2.60086	2.35457	1.82482	2.90759	3.77206
																	3.47911	3.42337	2.30272	2.64061	3.34793	2.49949	2.97723	1.6691	2.66586	2.56497	2.37076	1.69315	3.47525	2.61161
																	2.61838	2.40996	3.04762	3.0599	3.25637	2.43063	2.82137	1.67066	2.30857	2.64968	2.35509	2.67423	2.61606	3.40774
																	3.23584	3.81226	3.78571	3.12487	2.77309	2.47585	2.18739	1.72069	2.81306	2.71393	1.73368	1.78434	2.79318	2.41859
																	2.79294	3.45211	2.27551	2.78883	3.3758	1.80987	2.55166	2.19036	2.58224	2.90309	2.62872	2.18388	1.93619	3.33365
																	3.69731	3.90038	3.30612	3.61624	2.68471	2.5221	2.73205	2.24023	2.47823	2.50036	2.55248	1.76731	2.07811	3.28268
																	3.41597	3.83908	2.96259	3.21218	3.29459	2.28571	3.69352	1.7739	2.28334	2.77818	1.88146	2.23458	2.51912	2.46862
																	4.7688	4.75096	3.69048	3.05076	3.05573	1.84677	2.72855	1.88861	2.35487	2.38945	2.17859	2.11994	2.24375	3.74375
																	4.05107	3.26054	2.92857	3.36548	3.15685	2.22312	2.96147	1.95179	2.08051	2.38909	2.02507	2.52667	3.09893	2.95281
																	3.72888	3.31418	2.92177	2.15533	3.15844	1.90726	2.74431	2.90274	2.34278	2.57322	2.11227	3.15815	2.55941	2.66588
																	3.15599	3.5977	2.60204	3.49239	2.77548	2.98522	2.63398	2.266	1.97374	1.55671	1.83812	3.1835	3.59459	2.61444
																	3.92665	2.14751	2.78231	3.59594	2.02946	1.67742	2.70928	3.64422	2.01693	1.6407	1.62402	3.535	3.59001	4.61538
																	3.30734	3.89464	2.21429	3.27716	1.87102	2.18817	2.52189	3.13383	2.47167	1.79864	2.08825	2.63148	3.00153	3.45682
																	3.32776	3.72797	2.0102	3.58274	2.70422	2.25538	1.77233	1.91521	2.06012	1.92175	1.98956	2.70564	2.70372	3.7579
																	2.95915	1.77778	2.84014	3.10457	2.53452	2.01075	2.50613	3.07897	1.98514	2.03697	1.62924	3.04011	3.15094	2.22322
																	2.80501	3.9636	1.89116	3.02944	2.64669	2.87903	2.29247	3.55362	2.10297	2.05671	2.05117	4.18275	3.03417	3.3412
																	2.90158	2.27969	2.89456	4.49036	2.00144	1.87634	2.85289	2.34497	2.17761	2.11019	2.30705	3.17707	1.84753	4.49693
																	2.974	1.83525	2.9966	2.13401	2.70853	2.97312	2.29947	2.32751	2.25881	2.00431	2.28564	3.14226	2.30903	4.12412
																	3.01486	1.87165	2.44218	2.10761	2.27373	2.58065	2.2732	5.06151	2.46752	2.27961	2.0705	3.57473	2.04997	3.69514
																	2.38904	3.52874	4.18707	2.10761	3.30249	1.90995	2.24869	3.10973	2.20111	2.42749	1.56554	1.9773	2.2203	2.9226
																	2.07265	3.17241	4.30272	1.99797	2.62464	2.30914	2.25919	3.51787	2.368	1.95693	1.95979	2.19183	2.42529	4.07032
																	2.5682	3.36973	3.43197	2.01726	3.35523	2.57796	2.31874	2.66168	2.53939	2.05133	1.89295	1.6626	2.53238	2.12742
																	1.82522	3.02874	2.11224	3.5401	2.75503	2.14516	2.28196	2.97091	2.36628	1.99713	1.90392	2.82826	3.1178	2.21095
																	2.01302	1.9751	1.89116	2.61827	2.74545	2.52151	2.1944	2.96093	2.63718	2.20854	1.71332	3.23648	3.02448	3.38084
																	2.43249	2.61877	2.70748	3.08763	3.6093	2.75538	2.52715	3.14963	2.40912	1.63891	2.10444	3.82292	2.87761	4.07586
																	2.21727	3.68774	2.13946	3.43411	3.44151	2.70296	2.73205	2.5852	2.40048	1.82197	1.89974	3.70602	3.13921	3.49308
																	2.91295	3.02107	2.06122	3.53846	3.23298	2.84274	2.25744	2.72153	2.52419	2.229	1.92898	3.19345	3.20245	3.87863
																	3.45716	2.72222	2.42177	3.71237	3.01726	1.71102	2.14186	2.36991	1.8141	1.514	2.33629	3.33397	2.93728	4.13699
																	3.85195	2.93487	1.99195	2.91171	2.69223	1.72177	2.14886	3.24023	1.87906	1.64142	2.09974	2.55712	2.56808	4.86122
																	3.54421	2.19923	3.30115	5.2388	3.29147	1.98387	2.28722	2.78387	1.90843	2.08678	1.83809	2.746	3.06374	4.37885
																	3.95613	3.75287	2.04943	2.6903	2.82886	2.17876	2.34501	3.532	2.01311	1.75888	1.69094	2.22925	3.29067	4.21464
																	2.89788	3.14368	4.19425	2.83679	3.59588	2.49731	2.44483	3.01746	1.92572	1.90623	1.69341	1.92803	4.21979	3.69701
																	3.3523	1.841	2.04023	2.73445	2.68456	2.23522	2.25122	2.65669	2.11524	1.63541	1.95177	2.17136	4.18766	4.49933
																	2.73955	2.71073	4.15402	2.23144	2.035	2.09946	1.68882	2.81214	1.83315	1.83343	1.96629	2.01104	4.85977	4.09817
																	3.63125	1.7682	3.23448	3.18261	2.23202	1.75134	2.01945	3.05985	2.23949	1.99476	1.74459	2.27723	1.83172	4.03124
																	3.27896	3.41693	4.16897	3.0087	3.35475	1.8629	1.85251	2.08645	2.1917	1.97612	1.85556	2.16984	3.66089	5.02499
																	2.76833	2.60714	3.01839	3.12375	4.15916	2.29167	1.87034	3.09476	2.39787	2.07804	1.5999	2.37243	2.10862	3.49531
																	2.36943	3.35481	3.41839	3.53311	2.93816	2.16667	1.92869	2.20562	2.18405	2.17589	2.10851	2.28446	3.2973	2.9643
																	3.92872	3.71273	3.73678	2.84883	2.98945	2.35618	2.22366	2.04891	2.31868	1.95108	1.92717	1.88423	2.1795	4.11111
																	3.57437	1.78416	3.75287	3.14247	2.92617	2.36828	2.35656	3.36775	2.16958	1.68026	1.93578	2.44364	2.08924	4.44489
																	2.89308	3.32919	3.48621	3.05284	2.03547	1.69624	2.22042	2.1096	2.75451	1.85207	1.8873	1.9642	2.91739	2.43373
																	2.93077	3.29969	2.32644	3.35853	2.37248	1.89785	1.68882	2.39946	2.432	2.1555	1.64099	1.78256	2.06578	4.39268
																	2.65936	3.81988	3.91839	2.62207	2.71764	1.94086	1.88006	3.24004	3.06472	1.84333	1.83563	2.16794	2.37022	4.19411
																	2.6244	3.89208	2.79885	2.5398	1.99712	1.97715	2.66126	2.77989	2.65319	1.88119	2.0625	2.09025	1.97552	4.30745
																	3.88211	3.57686	3.95402	3.12375	2.20757	2.42473	2.09887	3.31431	2.60186	1.88294	2.20251	1.92308	1.87965	2.85408
																	3.1501	2.66615	4.08506	3.12642	3.30441	1.80914	2.2188	3.32337	2.60814	2.08445	1.95866	2.09634	2.62981	3.50156
																	3.83139	2.64907	4.72414	2.97057	2.82742	1.92339	2.39546	3.78714	2.61469	1.74199	2.18947	2.19421	2.50745	5.06381
																	2.87114	3.73758	3.68736	2.55853	2.82215	2.0578	2.05673	2.05978	2.39487	1.69016	1.7623	2.12186	2.59503	3.77912
																	2.58876	2.61568	4.55977	2.69565	1.98274	2.43319	1.94327	3.31159	2.60104	1.76995	2.4658	2.72544	3.02733	2.95448
																	3.11378	3.12267	3.23218	2.03545	2.89693	2.34037	3.05673	3.12138	2.1491	1.62609	2.33268	2.25857	3.39006	3.36457
																	3.88074	2.75621	3.52184	2.72575	2.08965	2.5436	2.03241	3.42301	1.88886	1.9604	2.25984	2.62795	3.17888	4.42169
																	2.88622	3.20575	2.57241	3.23746	2.69175	2.30661	2.11831	4.61051	1.99072	1.93943	1.84227	2.61272	3.7236	2.45114
																	2.79369	3.86025	3.6092	1.93645	2.15436	2.63713	2.61588	2.94656	1.6633	2.13046	2.01156	2.71211	2.86646	3.64926
																	3.10007	2.44565	2.57471	3.12843	2.6371	2.53094	2.10049	4.40942	2.00328	2.15259	1.98376	2.83168	3.36832	3.88755
																	3.30021	3.79969	4.17241	2.8903	2.92665	2.18143	2.94003	2.67391	2.02075	2.2749	1.68553	3.33549	3.44783	3.9768
																	3.28581	3.31832	5.72529	2.5097	2.13423	2.98805	2.35332	3.6087	1.59885	2.03727	1.79847	3.35225	2.80311	4.4266
																	2.95339	1.87888	4.03103	2.39732	2.65676	3.06188	3.03728	4.46105	2.24959	1.58069	1.85064	3.1805	3.14596	3.29763
																	3.92666	3.67236	4.24483	2.96455	3.01055	2.33052	2.5235	4.06159	2.4604	1.49164	1.7217	3.40366	2.87391	4.13967
																	3.43249	3.8455	3.33908	2.57226	1.88639	3.28551	2.78444	2.05072	1.63681	1.6926	1.70694	3.9227	3.33602	5.49531
																	2.86635	3.57453	2.42471	2.56977	2.53979	3.30309	2.41491	2.32971	1.85937	1.75094	1.57013	2.6904	3.37764	3.96609
																	3.48184	4.17702	1.89833	2.19269	2.68456	3.02391	3.31442	2.07518	2.20208	1.87547	1.82333	3.72696	3.20559	3.3021
																	3.20562	3.47205	2.86486	2.42608	2.56855	2.47609	2.2577	1.80072	2.87848	1.95838	1.76969	3.51409	2.68385	5.51316
																	2.24759	3.53571	2.50708	3.02076	2.61409	2.02743	2.7423	1.85145	2.38394	1.98465	1.87426	3.52513	2.75901	5.95448
																	3.20053	4.17314	2.70142	2.15116	3.12128	1.90225	2.21394	2.29348	2.84735	1.86387	1.79872	3.48743	3.39938	3.69523
																	3.04706	2.64286	3.05534	2.58472	2.94056	2.13221	1.64019	2.71286	2.69634	1.8144	2.05561	3.84463	3.39814	5.14458
																	3.12193	3.47904	2.66023	1.94934	2.79626	2.05345	2.35494	2.58786	2.5426	1.73422	2.36356	3.44097	3.30497	5.6979
																	2.75348	3.01165	3.83269	2.56561	2.66491	1.98312	2.08428	1.99819	2.07865	1.6421	1.99743	3.65575	3.35652	2.42838
																	3.39037	3.71118	1.9305	3.20432	2.49329	3.04852	2.58995	2.93569	2.0964	1.7291	2.51354	3.26999	3.42609	3.08478
																	2.74171	3.42702	3.26255	2.90615	1.94931	1.79747	2.48136	2.35779	2.00847	1.50802	2.16082	2.56359	3.37578	4.83088
																	2.80802	4.08463	3.09653	2.23256	2.047	2.52321	2.2269	1.9846	1.99432	1.70215	2.73795	2.62376	2.89255	3.31593
																	2.96524	2.41693	5.1184	2.46512	1.75668	2.87131	2.42139	3.4375	2.03675	1.70863	2	2.63481	3.35466	3.14993
																	3.67005	3.34938	3.86486	2.31395	2.56221	1.83052	2.30794	2.73098	2.39726	1.66155	1.86684	2.78941	2.80932	3.78046
																	2.00428	4.11724	4.10425	3.68605	2.53088	1.75879	2.22528	1.84155	2.24223	1.65029	1.97519	2.28571	3.19255	4.82419
																	3.23262	3.39829	4.06435	2.9211	2.08295	2.05485	2.81686	2.94918	2.40294	1.79324	2.56401	2.45089	3.7323	2.94734
																	3.10856	2.8222	4.38481	3.06146	3.51521	1.66807	2.26418	1.87818	2.39592	1.6885	1.87995	2.38393	2.77143	3.38242
																	3.08235	3.52795	3.66409	2.63621	3.14931	2.14557	2.86872	2.50448	2.21884	1.94029	1.84431	2.55915	3.61553	2.64703
																	3.30481	2.74845	3.11583	3.30897	2.23318	2.73136	2.70016	2.28326	2.11861	2.01876	1.93071	2.24628	3.28882	3.44221
																	3.81176	3.59155	2.01416	3.53987	2.4129	2.30942	2.28039	3.13004	2.26027	1.66735	1.73681	2.34226	2.84845	2.95047
																	3.90963	2.58954	4.02059	2.45847	1.72166	2.12096	3.29822	2.96114	2.00033	2.05357	1.81836	1.95238	3.73354	2.25837
																	3.5738	2.5332	3.06821	3.14452	2.35668	1.75859	2.45543	2.63976	2.61878	1.9362	1.70488	1.76749	2.3539	2.74696
																	3.71551	4.21529	2.88932	2.94103	2.41475	2.06966	2.70989	2.90957	2.20013	1.53258	1.59795	2.50632	3.75543	3.08587
																	2.11979	3.66398	2.95753	2.90781	2.59724	1.58874	2.10535	3.53438	2.4447	2.0969	2.1132	2.41741	3.71543	2.93085
																	2.98342	4.34105	3.01673	2.60548	2.13548	2.59733	1.98217	3.11809	2.24424	1.72569	1.94839	2.68341	3.31314	2.8769
																	2.80535	3.09859	2.18662	2.42193	2.20553	2.35592	1.99514	3	2.46475	2.22108	1.91446	2.78534	3.12533	2.50988
																	3.04064	4.40946	4.0296	3.8505	1.97327	2.43607	2.20746	1.81091	2.27965	2.12897	2.14001	2.90811	4.02476	3.07371
																	2.6369	3.1499	2.8314	2.26412	2.15668	2.63836	2.23663	2.16442	1.65152	1.90583	2.07528	2.81176	2.12	2.78571
																	3.37219	2.81187	3.54569	3.18023	3.09677	2.25859	2.19611	2.60314	2.39926	2.03309	1.87938	3.37463	3.75429	3.43465
																	3.32888	3.333	3.02831	2.01993	1.96774	1.76336	2.65802	2.08595	2.44938	1.95769	1.90647	3.77344	1.92952	3.49468
																	3.22781	2.31489	2.44659	2.96013	2.41198	2.08397	2.9919	2.31764	1.90712	2.19481	2.27117	4.19382	3.13981	3.47036
																	3.64225	2.85614	2.05663	3.13105	3.6212	2.19179	2.23015	2.74215	2.10725	2.14091	1.93584	4.50744	3.56686	2.99544
																	4.01497	3.65493	3.48906	3.01277	2.2765	2.19656	2.37925	3.62631	2.14233	2.09451	1.62076	3.96094	3.80343	2.47948
																	3.43262	2.80986	3.77735	2.77083	2.97696	2.52576	2.55267	3.69432	1.8697	2.2477	1.74651	4.61235	3.51276	3.03495
																	2.88503	2.94567	2.88803	2.81384	2.67189	1.68893	2.25446	3.32138	1.87371	1.92562	1.58569	2.69866	3.60305	2.81155
																	3.18128	3.1167	3.87259	2.81586	2.56313	1.78721	1.8363	2.92377	2.00234	2.11498	1.83577	3.76414	3.17143	2.89134
																	2.29893	3.01911	3.16345	2.84274	2.59908	2.35878	2.36791	2.96039	1.76345	2.00716	1.86332	4.36012	2.90743	3.01292
																	2.62513	2.92052	2.3861	3.13844	2.09217	1.85973	1.93679	2.31016	2.02807	2.18321	1.80474	4.00595	2.6979	2.08967
																	2.52781	2.5493	2.49163	3.77285	2.89677	1.97615	2.37601	1.87892	1.69495	2.06346	2.09833	3.09635	2.90057	2.45821
																	2.1016	3.5664	3.20721	3.67675	2.78802	2.22901	2.13776	3.08595	2.05079	1.83999	1.9083	3.4401	2.47657	1.89894
																	2.09251	3.58551	2.57915	3.27352	2.37788	1.93416	1.76175	3.04634	1.77013	1.6752	2.08089	3.50707	3.35048	2.79711
																	2.09412	3.77364	2.70013	2.70833	3.12995	2.67748	1.91086	2.59043	1.62279	1.8683	2.31834	3.1436	3.69829	2.13754
																	3.75722	3.20221	3.67439	2.76882	2.76774	1.75286	2.13938	3.48132	2.36285	2.04333	2.41388	3.4122	3.22743	2.57751
																	2.3492	3.85614	3.01673	3.29704	3.18986	2.45134	2.66775	3.98505	2.13532	1.96111	2.54847	3.43266	3.13181	2.69605
																	2.05989	3.63883	3.65122	3.96841	2.93725	2.12405	1.79741	3.26756	1.89776	1.83794	2.2106	2.86682	3.77524	2.00532
																	1.90321	3.49899	2.98713	3.67406	2.50196	2.30725	2.22853	2.69058	1.97427	1.48618	2.17015	2.42411	3.72229	3.07523
																	3.06684	1.88229	3.52896	4.26815	2.69804	1.88596	2.70665	3.37892	2.68025	1.88195	1.92678	3.0558	3.23429	2.68009
																	3.04492	2.73441	3.03346	3.35349	3.03791	1.73327	2.1637	2.79148	1.99666	1.88681	2.32775	2.80394	2.98781	3.42553
																	2.15455	2.87626	1.8314	3.24597	2.87712	2.67861	2.2107	3	2.34815	2.16735	1.99163	3.20499	3.40571	2.21939
																	3.12139	3.8994	3.69018	2.17003	2.77386	2.33553	2.32253	2.38565	1.88106	1.94503	1.98954	2.0625	2.9421	2.28421
																	2.64545	1.96982	3.10798	2.67876	3.51634	2.16211	1.74716	2.83333	2.71667	2.05334	1.93968	2.52608	3.82552	2.59557
																	2.79679	2.4435	4.26503	2.49462	3.31373	2.13101	2.2269	2.71599	3.05947	2.1022	1.71967	2.66929	3.0739	3.54072
																	1.93797	3.72779	3.45031	3.22312	3.20131	1.98963	2.11507	2.64873	2.8433	1.70155	2.20014	2.48327	3.69867	3.39391
																	3.10638	3.27932	3.36687	2.30108	4.15556	2.89821	2.2658	1.73692	2.79853	2.12744	2.303	2.54651	3.64114	3.25319
																	2.08274	2.52026	3.36626	2.36895	3.8366	2.01602	1.97893	2.35949	2.53425	1.70806	2.09937	1.96949	4.47505	3.63767
																	2.72656	3.69581	2.58896	2.83065	3.19869	1.70123	2.06077	5.00163	2.73739	1.74919	1.73431	2.12648	3.77105	3.44598
																	2.56659	2.02061	3.1135	1.91599	4.02614	2.80113	2.10668	2.11473	1.97837	1.94625	2.23919	1.94906	4.62819	2.83546
																	2.34279	2.89765	2.47301	2.94758	2.63268	2.34967	2.82174	2.97966	2.22031	1.88029	1.82601	2.06964	3.56267	2.63324
																	2.70686	2.99929	3.48282	2.81384	3.09542	2.62959	1.67049	2.30513	2.48256	1.90554	2.27894	2.0908	4.36495	3.71745
																	4.60441	3.89552	4.18466	3.26949	3.18301	3.16682	2.25726	3.78763	2.9426	2.12541	2.19247	1.88435	4.67162	3.3108
																	2.25453	5.14357	4.37853	2.03427	3.68366	4.08011	1.98312	3.52156	2.58631	1.65961	1.60739	1.96481	5.0941	3.35512
																	3.26872	3.47974	2.95706	2.37769	2.92157	3.16588	2.28157	4.10903	2.92097	1.79235	2.13215	2.23105	3.53943	3.62825
																	2.42002	4.63468	2.65767	2.94691	2.18039	2.00848	2.32343	3.73637	2.3638	1.5114	1.95781	2.37623	2.96571	3.35125
																	2.78172	3.77754	2.1908	2.48858	2.68497	2.36381	2.64956	2.87063	2.38013	2.01425	2.05997	2.33342	2.8461	3.50305
																	2.45705	3.10519	1.82147	2.42137	2.2549	2.90858	2.7029	3.89829	2.47506	1.98779	1.60181	2.77879	4.71467	3.48698
																	2.38849	2.54371	2.00982	2.03562	2.60261	1.95099	2.56853	3.35557	2.49183	2.04682	1.87204	3.04921	4.75048	2.79114
																	2.78487	3.5167	3.33436	3.58333	2.58824	1.95005	1.93585	3.62408	2.47241	2.02402	1.86855	2.30241	3.65448	3.37784
																	2.41056	3.06183	2.83926	1.97942	3.25229	2.3082	1.9102	3.49959	2.634	2.29194	2.24128	2.39788	4.94705	3.07313
																	3.21592	2.45913	4.27914	2.82657	3.51895	2.29406	2.30655	4.55004	2.61854	2.20847	1.89365	2.79626	2.66667	3.28532
																	2.22695	3.2253	2.99755	3.36332	2.61961	2.53252	2.80891	2.48495	1.95585	2.0798	2.03103	2.60679	3.23048	2.63102
																	2.81875	3.75906	3.63129	3.61141	1.98824	1.78982	1.80891	3.99675	2.31567	1.54397	2.11332	2.86294	4.19314	2.01939
																	2.35225	2.80597	3.8184	3.57848	2.75817	2.51084	2.76232	2.99675	2.18366	1.9943	2.16702	3.02781	3.14133	3.17618
																	2.96296	4.51315	4.11104	2.81717	1.95817	1.81904	2.2262	4.24817	2.24194	2.00163	2.01918	2.25295	4.00533	2.38726
																	2.90465	3.60697	3.38466	3.30923	2.01961	1.86051	2.39703	4.73474	2.55982	1.80334	2.29707	2.48524	3.0461	2.59169
																	2.7171	3.0661	3.52638	2.05938	3.09542	1.76814	2.74679	4.5476	1.88168	1.76547	1.79707	2.61122	2.12114	2.07812
																	2.98424	3.07392	2.92822	3.38624	2.33725	2.38172	2.22485	4.4882	2.14967	2.01669	1.84519	1.97318	2.40038	2.20332
																	3.19701	3.55437	2.22086	2.48383	1.93725	2.18285	2.44632	3.9764	2.02296	2.10505	1.95084	1.96446	2.61943	2.63324
																	2.55004	3.63397	3.66871	2.55379	2.86013	2.31103	2.6212	3.7738	2.04018	1.94666	1.82566	1.89376	3.58476	2.89584
																	3.54374	2.71144	2.05153	1.91299	2.56732	2.23091	1.74072	4.70952	2.01545	1.89617	1.72873	2.11002	4	2.69529
																	3.5264	3.53234	2.96503	2.09171	2.41176	1.75306	2.21202	3.91294	2.06932	2.04275	1.90028	2.13119	3.62019	3.0349
																	3.02364	3.73987	2.38773	3.09171	2.37124	2.76909	2.5233	3.28885	2.04283	1.89739	1.81485	1.96257	2.248	2.90582
																	2.92199	2.92751	2.1719	2.11875	3.0902	2.04618	2.76705	2.24736	2.23311	1.98738	2.01876	2.02911	3.448	3.48587
																	4.55713	2.97655	2.41074	3.19342	1.8	1.93497	2.40378	2.98942	2.25916	2.09406	2.3611	1.7758	3.3501	2.00222
																	3.58314	3.09453	2.47603	2.63022	2.45752	2.32534	2.39028	2.65826	1.99294	2.16327	2.36156	2.3482	2.80686	2.40332
																	3.50906	2.58138	2.78182	3.02939	3.01569	3.6153	1.80959	3.64117	1.81545	2.01018	2.67735	1.77656	2.64762	4.01994
																	3.59574	2.76141	1.80083	2.6167	2.20392	3.29795	2.60027	2.92026	2.06799	1.97638	2.40046	2.00529	2.18971	3.92687
																	4.22616	2.66649	2.49008	3.40388	2.22484	2.9258	2.68265	3.23352	2.74658	2.35749	2.54462	2.21399	2.74343	4.60111
																	3.48069	2.45254	3.73554	3.43386	2.67843	3.39269	2.00405	3.64605	2.22914	2.01059	2.82471	2.39887	3.10138	4.78892
																	2.66115	4.27687	2.6595	3.01352	2.38039	3.10731	2.42606	4.04394	1.61413	2.1763	2.84577	2.24991	2.58198	4.70028
																	4.23089	3.69428	3.58678	2.52557	1.70719	2.48801	2.57191	2.55004	1.97318	2.34894	3.32311	2.20265	2.76596	4.01717
																	3.40898	3.72313	3.1124	2.92475	1.93725	2.8653	2.09386	2.23434	1.60779	2.37215	3.3016	1.8155	3.08761	3.71413
																	2.67691	2.18511	3.26116	3.68959	2.48889	2.25057	2.18974	2.62302	2.19134	1.83958	3.96201	2.49679	3.17397	2.66482
																	2.96217	2.54798	3.54711	3.02352	2.66536	2.44806	2.76502	2.98194	1.89556	2.01099	2.74783	2.19206	3.10513	3.51524
																	2.4011	3.89565	4.50248	2.80188	2.63922	3.32591	1.9156	2.14823	2.45565	1.67956	2.2151	2.35161	2.94368	3.84543
																	3.81403	4.67488	1.83388	3.51675	2.38599	3.04167	3.15733	2.90444	2.11991	2.11726	2.93089	2.37051	3.26158	2.12687
																	3.41056	2.91662	4.20826	3.00705	2.93346	2.59932	2.18433	3.49511	1.92806	1.57614	2.34462	2.43667	2.45682	2.19501
																	2.66982	1.96434	4.17686	3.38272	2.55447	1.90753	2.09453	2.64259	2.77695	1.51344	2.96384	2.84272	2.02128	2.4338
																	3.41529	2.59518	4.43967	3.82422	3.11946	2.56849	3.01756	3.57788	2.59051	2.02809	2.78124	2.55955	2.84355	2.11302
																	3.05516	3.1935	4.23884	3.89242	3.21946	2.37443	2.23498	3.08352	2.47499	2.04074	2.52998	2.58526	3.50313	1.95789
																	4.01655	2.14893	4.63471	3.7378	3.36381	2.30537	2.62188	3.52822	2.40227	1.68078	2.6508	2.02911	3.09262	2.24875
																	3.3814	2.21919	4.09339	2.31511	3.58444	3.02854	2.73666	3.36494	2.28726	2.06369	3.08513	2.07599	1.81227	2.42604
																	2.25296	2.38909	3.50413	2.91711	2.91051	3.08733	2.00743	3.85854	2.21016	2.13647	2.51304	2.17164	2.1164	2.65231
																	2.42711	3.33613	3.08099	3.16108	2.62218	2.70434	2.08845	3.27389	2.53326	1.88528	2.63204	2.69981	2.90422	3.70615
																	2.89992	2.04877	3.62231	3.45091	3.07393	2.73687	2.34841	2.46426	2.53662	1.78441	2.14966	3.06503	2.6664	3.54308
																	3.60914	3.71002	2.98264	2.85009	2.9537	2.91495	2.07495	2.61475	1.6689	2.32397	2.23066	2.5206	2.49107	2.73231
																	2.67139	2.28946	2.52231	2.77778	3.50233	2.72603	2.16475	3.85553	2.50928	2.32991	1.75881	3.09149	2.0625	3.27538
																	3.39401	2.79077	3.3562	3.52969	2.91556	2.87957	2.34504	2.93454	2.08252	2.0265	2.15652	2.49716	2.34497	3.63231
																	3.32624	3.4237	3.17107	2.40318	2.95409	1.89041	2.63336	2.88789	2.03249	1.67761	2.48146	2.5535	3.24351	3.22923
																	2.94484	2.04195	3.21653	3.05305	2.71401	1.80561	2.45307	2.62378	2.06163	2.45649	2.49428	3.08696	2.86364	2.92923
																	4.27423	2.85579	3.5157	3.33687	2.66265	1.94491	1.96016	3.1851	2.52837	2.04589	1.71991	2.58904	2.98539	3.87846
																	3.43026	3.05191	4.05868	3.27586	2.90661	2.33784	2.49359	2.11813	2.49974	1.73418	2.46499	2.55501	3.05519	3.87231
																	3.4145	2.40273	3.6438	2.11141	1.91984	1.8815	1.93113	2.7705	1.92109	1.82595	2.62975	2.83214	2.73782	3.59538
																	2.62333	4.0388	2.80496	3.07162	1.69689	3.20374	2.47265	2.26712	2.17973	2.24921	1.93959	2.1414	2.56494	3.21846
																	2.87707	4.90299	2.91653	3.53846	2.5677	2.56445	1.97164	2.49737	2.48066	2.07318	2.11625	1.99962	4.05357	3.00615
																	3.70213	3.13424	3.87521	2.97082	2.69533	2.85031	2.02566	1.91347	2.42445	2.13924	2.00503	1.9206	3.04221	3.01538
																	3.27266	3.55165	2.91736	2.38462	2.91167	4.45842	2.02093	2.23853	2.2852	2.19106	1.93547	1.67886	2.70942	3.47538
																	3.17888	3.82328	2.92975	2.67639	2.53813	2.658	1.80103	2.04665	1.89015	1.76147	1.68604	2.41181	2.82143	3.79385
																	3.41529	1.96906	3.06364	4.14854	3.0716	2.5395	2.49483	2.67419	2.4902	2.07516	1.60641	2.31086	3.18588	3.09846
																	2.95272	2.94127	3.74793	3.88594	2.79805	2.83576	2.32429	2.45899	2.24832	2.35245	1.78627	2.43771	3.12013	2.78923
																	2.53349	2.09019	3.42975	3.14589	2.60039	3.19751	2.29199	3.30625	2.25709	1.79984	1.77117	2.52267	2.98133	3.24923
																	3.92593	2.93655	3.24298	2.59947	2.11051	2.72037	2.61111	3.08503	2.03739	2.05775	1.76934	2.47314	3.51136	3.32308
																	3.16595	3.15522	2.25537	2.6366	1.97588	2.15177	1.71189	1.99699	2.01186	2.17959	1.79863	2.60724	3.62744	2.87846
																	3.12661	2.4811	3.17438	2.41645	2.22918	2.07069	1.89276	3.44244	2.01831	1.93829	1.81144	2.576	4.02435	3.35692
																	2.51502	3.21348	3.9721	2.61273	2.80233	2.86798	1.77519	2.95711	2.18386	1.82358	1.78535	2.51238	3.25325	3.43538
																	3.06295	2.17263	3.23283	2.51194	2.81323	2.06341	1.70284	3.75245	2.10701	1.91337	2.02105	2.42171	3.50893	3.39846
																	3.30329	3.10725	4.08584	2.19629	2.47315	1.97817	2.27649	2.52144	2.26405	2.00277	1.84714	2.76114	4.04302	2.30615
																	3.73391	3.22676	3.05043	3.03448	3.12451	2.08836	1.9832	2.62227	2.16503	2.03758	1.85721	2.50933	2.62744	3.07231
																	1.9578	2.72319	3.86266	2.88064	2.68716	2.15489	1.98837	3.76448	2.34244	2.19502	2.1524	2.208	3.63961	2.90769
																	4.397	3.56078	3.55901	1.95491	3.25681	2.15073	2.02972	3.33935	2.30789	2.08821	1.81327	2.53295	3.66071	2.89692
																	3.47282	5.0143	3.4088	3.56233	3.01673	1.95738	1.89406	3.5997	2.41851	1.80736	2.24394	2.56457	3.16883	2.08462
																	2.76967	4.32176	3.03326	2.81432	2.86887	2.82536	1.88501	2.33935	2.67767	2.10839	1.58764	2.3939	2.99675	2.40769
																	2.84549	4.40552	2.11159	2.70292	2.88599	2.38462	2.56718	4.19714	2.30531	2.1962	1.62243	2.51619	3.02597	2.06154
																	3.04936	2.99591	3.80365	3.45889	2.95097	1.74532	2.45478	3.19413	2.37107	2.43078	1.82929	1.9821	3.74188	2.26
																	3.5515	3.43412	3.49893	3.87268	3.81362	2.70062	2.62403	2.93755	2.31331	2.14597	1.79268	2.26705	3.6039	2.46462
																	2.8133	3.36261	2.24893	3.50133	2.80856	2.26715	1.89018	2.9526	1.85018	2.34968	1.86224	2.63505	3.14042	2.71231
																	3.16881	3.21144	2.38519	2.92838	2.60117	1.67672	2.11628	4.54477	1.7967	2.22152	2.00412	2.10476	3.43831	2.26154
																	3.45207	3.16752	3.75858	5.19098	2.71323	1.95946	2.46512	2.85478	2.18415	2.09533	1.60366	2.06133	3.39205	2.34
																	2.41559	2.18795	3.21781	2.55703	2.91362	1.83784	2.55814	2.85026	1.71009	2.18275	2.04989	1.82895	3.20292	1.91077
																	2.55508	2.82329	2.12446	3.18568	2.07977	1.87805	2.60336	2.83296	2.38521	2.21598	1.95561	1.82781	4.14529	2.12923
																	2.44778	3.42901	2.41094	2.77719	2.17593	2.07598	2.6292	2.65135	1.86039	1.69897	2.04485	2.54438	4.11282	2.48154
																	3.56438	2.07252	2.62661	3.11936	2.45062	2.55347	2.04393	2.11351	1.93988	2.04905	2.21831	2.4861	2.72078	2.63692
																	2.22532	2.52094	3.82296	1.99469	1.88426	2.24109	2.20543	2.43514	2.39212	1.81883	2.30572	2.4061	3.42532	2.97077
																	3.85908	2.76813	3.52039	2.21151	1.99537	3.13977	2.12532	3.42072	2.25072	1.9371	1.89977	2.9699	4.17776	3.00308
																	2.01073	3.48212	2.72961	2.02755	2.15586	1.90056	2.42506	3.10631	2.15164	2.01415	1.6833	3.14552	4.05032	1.96308
																	2.87983	3.18897	3.88627	2.42788	2.31019	2.59099	1.88889	3.39189	2.2456	2.32845	2.55378	3.14895	3.06656	3.27231
																	2.7103	2.81103	4.08369	3.36953	2.64506	2.81144	2.49096	2.67658	2.11222	2.12731	2.35378	3.40838	2.70698	2.09385
																	3.84549	3.8049	4.1191	2.16207	2.47377	3.0863	2.40956	2.95135	2.39323	2.10082	2.14005	3.01905	3.83847	3.01846
																	2.94206	3.5475	3.70708	3.02512	2.79475	2.07317	2.90568	3.31081	2.28947	2.09979	1.81327	3.36267	3.0487	2.14
																	3.41273	3.36772	4.71137	3.57861	2.14352	2.36679	2.08656	3.66036	2.15052	2.09645	1.73638	3.3501	3.06006	2.55077
																	3.39628	4.01941	2.14163	2.50081	2.91358	1.70919	2.39276	3.42252	2.53218	2.37294	1.9254	2.77638	3.59091	3.69385
																	3.10658	2.81103	4.88948	3.23258	2.85185	2.32364	2.39406	2.8045	2.53552	1.96322	1.90206	2.85333	4.06981	2.30308
																	4.13948	3.84678	2.92382	3.59724	2.58642	2.38274	2.2416	3.53604	2.51971	2.12397	1.89245	3.68571	2.72727	3.24462
																	2.5608	3.07354	4.28433	2.45381	2.63735	2.19981	1.87855	3.02342	2.20263	1.63452	2.0032	3.30362	4.07143	2.22154
																	4.71817	4.25638	2.63412	2.04457	2.80093	2.89212	2.32946	3.58108	2.4244	1.78266	2.23295	3.75543	3.57386	2.71692
																	3.91416	3.38713	3.147	3.57861	2.39198	1.78236	2.08915	4.18108	2.06569	2.12731	1.80503	3.6419	3.51461	2.17846
																	3.54149	4.0572	1.89378	3.07942	3.08796	1.67824	2.66925	4.25766	2.22512	1.82999	1.63387	3.59771	3.70536	2.83902
																	3.16023	3.51583	3.03112	3.10859	2.43827	3.34053	1.68217	3.15405	2.55066	2.00489	1.91007	4.08876	3.08847	3.42648
																	2.74464	2.34219	2.53755	2.99838	2.66975	2.51032	2.06072	4.16847	2.37675	1.79655	1.92778	3.66857	3.76055	3.01045
																	3.21531	2.20327	3.34335	2.17828	2.59259	2.63039	2.5323	3.78288	2.45691	1.9784	2.25966	3.44457	3.37175	2.4453
																	2.11159	3.17263	2.63412	3.25608	2.70833	2.52439	2.0323	3.9991	2.0864	2.25874	2.06003	2.6221	4.22808	3.38258
																	1.84979	3.38917	1.853	2.9376	2.1713	1.93527	1.81008	3.55766	2.33801	2.09722	2.33326	3.57333	3.50406	3.577
																	2.40415	2.96118	2.06545	2.69044	3.40432	2.74765	2.5969	4.22252	2.23269	2.17387	2.69135	3.78133	3.31899	3.55958
																	3.39557	2.8621	2.53433	3.84684	2.97994	2.20638	2.37984	4.46486	2.07882	2.15535	2.3696	3.76381	3.70942	4.58955
																	2.44778	2.53218	2.95494	3.2107	2.38735	3.26642	2.5969	4.15135	2.11445	1.61548	2.5667	2.96381	3.58929	4.47526
																	2.56652	3.45148	1.98226	3.68071	3.12654	3.59568	2.48191	3.7955	2.58228	2.03524	2.30382	2.99086	3.54627	3.63693
																	3.89342	2.84576	1.80488	3.81442	3.16049	2.84991	1.87339	3.28378	1.8468	2.03755	2.13132	2.1826	2.92532	3.88362
																	2.97783	1.83248	2.38248	3.25608	2.5571	3.07411	1.7261	4.94414	1.98285	2.21631	2.57153	2.22386	3.27354	3.96307
																	2.11159	3.01124	3.84257	3.32658	2.20216	2.93715	2.54134	4.52703	2.10777	2.06764	2.47999	2.11765	2.98458	4.18746
																	3.7525	3.54239	2.29268	3.06888	2.87963	3.07411	1.76615	2.58108	2.40837	1.90278	2.39535	2.37745	3.20049	3.8892
																	2.88984	3.33401	2.57428	3.35251	2.42284	2.06004	2.0969	3.18018	2.35916	1.91178	2.32222	1.93505	3.21185	3.49199
																	1.86552	4.47395	2.88248	3.76094	2.48302	2.27955	2.83333	2.2018	2.1886	1.90741	2.54163	1.67116	3.33279	2.21115
																	2.34621	5.10827	3.95233	3.59643	2.74228	2.05535	2.04651	2.28649	2.17925	2.25026	2.45722	2.57026	3.34172	2.34983
																	3.02718	2.89581	3.96674	2.63047	2.17901	2.00779	2.43928	3.58649	2.38677	2.2073	2.523	2.4183	2.9862	2.49268
																	3.33784	1.96783	4.15188	3.26175	2.71451	1.71807	2.15375	2.68649	2.68537	2.26723	2.33211	2.44404	2.30276	3.07944
																	2.38778	3.31057	3.28714	4.04295	2.14815	2.74611	2.40181	2.17568	1.74059	2.28266	2.40593	2.47917	2.80114	2.60488
																	2.547	3.89954	4.07206	4.19773	2.57716	3.02181	2.75323	3.74324	2.2819	2.07845	2.01311	2.62214	2.50893	2.85645
																	2.25088	3.25213	5.48559	3.9141	2.69907	2.27414	1.81266	4.33694	1.83144	1.93621	2.47378	3.13603	2.32711	2.85784
																	1.84489	2.86868	4.04878	4.07455	2.51543	2.18692	1.8062	4.23333	2.53128	1.95499	2.41352	2.2067	2.96591	2.37282
																	4.78907	3.00985	2.82483	3.07942	2.83333	2.6947	2.45995	2.12613	2.06012	1.96811	2.68606	1.94036	2.19869	2.65366
																	4.22797	2.74064	3.59313	2.99595	2.58488	3.47819	2.98966	2.15586	2.17635	2.06713	2.57314	2.4808	2.46928	2.97979
																	2.40893	2.52594	2.92129	3.86386	1.97994	2.21651	2.92894	3.39188	2.36384	2.1304	2.43261	2.72712	2.56993	3.74774
																	2.98414	3.48654	2.47339	3.76337	2.60802	2.76324	2.94703	2.90997	2.40414	2.02058	2.57728	3.76552	2.18954	2.5993
																	2.83666	2.06041	3.42239	3.05835	1.96605	1.77259	2.66537	3.30891	1.76642	2.18107	2.43422	3.14828	2.0719	2.14913
																	3.7027	4.06172	3.95233	3.05105	2.97531	1.67445	2.4845	2.8782	2.48564	2.17413	2.3627	3.90727	3.14118	2.29895
																	1.92362	2.99015	3.44346	2.40924	3.09722	1.87695	2.21705	3.31686	2.52416	2.08616	2.07797	3.529	3.23399	3.53937
																	2.90482	3.8805	2.04435	2.62222	2.54167	1.61526	2.5155	4.00177	2.25206	1.88683	2.37374	4.0192	2.45882	4.13659
																	2.27556	3.38345	2.67738	2.11795	3.41358	2.13396	1.93669	3.69726	1.85237	1.57382	1.80704	3.99592	2.07974	4.0669
																	2.76087	3.33815	3.89468	3.17778	1.7284	2.18847	2.32817	3.92851	1.8045	1.76334	2.36592	2.71201	3.13072	4.75122
																	3.89072	3.80105	4.30155	3.68547	2.97685	2.51402	1.67054	3.22065	2.27121	1.94963	2.20354	2.36642	2.87451	4.25993
																	2.31845	2.07223	2.39468	4.0359	2.78549	2.00623	1.80406	3.09974	1.6847	1.94913	1.74057	2.94812	3.07712	4.46202
																	2.9906	3.4084	2.65965	2.94957	2.74074	2.57009	2.25076	2.78464	1.78646	1.91646	2.1971	2.85465	3.03399	3.99652
																	2.15335	2.03611	4.39357	3.98632	2.42438	2.6215	1.83756	3.61871	1.7377	2.28828	2.55934	2.34296	2.03268	2.62927
																	1.86251	2.77479	3.04102	3.43077	3.53858	1.99065	1.99695	3.40159	2.27443	1.60973	2.35051	2.79714	2.98039	2.67178
																	1.8396	2.38608	2.7949	3.02906	2.21296	2.18847	2.58071	3.45719	2.24254	1.73192	2.31371	2.82864	2.28497	2.98537
																	2.48414	3.51346	4.13193	3.42821	2.76852	2.09346	2.17462	3.99912	2.20062	1.84115	2.45308	2.65084	2.82745	2.13589
																	3.51234	3.06763	3.0122	2.4906	1.89969	2.92991	2.05888	3.4519	2.19727	1.93915	2.36937	2.88902	2.13725	1.94355
																	4.10752	3.80105	3.75721	2.03932	1.9537	1.8785	2.8599	4.07855	2.53575	1.84339	2.34108	2.73532	2.62222	1.93449
																	3.99765	2.78726	4.34146	2.76068	1.83179	2.10592	2.79797	4.00971	2.48508	1.70798	2.12833	1.78711	2.71634	2.48174
																	3.2168	4.02561	3.03769	2.02308	1.75309	2.59657	1.77563	3.30362	2.47016	1.80673	2.32981	2.06468	2.84575	2.73741
																	4.05405	3.41957	3.10976	2.72906	2.9892	2.42679	2.62944	2.85878	2.50283	1.77257	2.50529	2.01217	2.18824	3.37117
																	3.02585	2.24622	4.45233	2.39145	1.94907	1.78972	1.95025	2.72462	2.72865	2.02893	2.33763	2.05537	3.26275	4.03554
																	2.81786	3.7459	2.27938	3.12735	1.89969	1.65888	2.26193	1.66372	2.32459	1.76209	2.14006	2.41575	2.70327	3.65647
																	3.98002	3.09586	2.79268	2.92821	2.03704	1.79907	1.73401	1.985	2.71116	2.31172	2.44457	2.62482	2.61961	3.65153
																	1.97826	2.83454	3.37251	3.15299	2.90995	1.67356	2.18782	1.76876	3.07639	1.64264	2.04117	2.48735	2.69281	3.53307
																	4.17626	3.24228	3.05322	3.02137	2.53555	3.37371	3.07919	2.75993	2.63014	1.97781	2.29163	2.12315	2.79608	4.24679
																	2.56228	4.00591	3.21729	3.48291	4.00158	2.42688	1.92081	2.48279	2.29475	1.9616	1.81141	2.71862	2.75425	4.13722
																	4.11281	3.7958	4.79157	2.23419	3.35387	3.11078	2.01421	4.29303	2.40406	2.21247	2.0414	2.97804	2.95556	3.87364
																	4.39718	4.04399	3.7184	2.79145	2.29384	3.3161	2.41421	4.18005	1.92901	1.79426	1.98827	3.24248	2.87059	3.82626
																	3.02644	3.37032	3.74945	3.44103	3.34913	3.38996	2.29036	3.21624	2.7572	1.58229	1.74287	3.25131	2.71503	3.74136
																	3.4389	3.07814	4.38581	2.95299	2.63823	2.57164	1.7736	2.73257	2.69753	1.92618	1.7785	3.36802	2.83137	3.70582
																	3.61222	2.56664	5.30377	2.894	2.90363	2.37371	2.59188	2.10327	2.36677	1.86434	2.28294	3.68091	1.85882	3.73741
																	3.64219	3.54826	2.5765	2.584	3	3.27917	2.6264	2.14972	2.53832	1.87955	2.09539	3.93031	2.89412	3.74432
																	2.97297	2.85817	3.59313	3.38467	2.68404	2.90399	2.50355	3.11032	2.35931	1.7389	2.50121	3.70119	2.39216	3.91115
																	3.08226	3.01379	3.09202	3.96467	2.31912	2.47415	2.82437	2.1844	2.66024	1.89017	2.30477	3.3074	2.21569	3.46101
																	4.28731	3.11622	3.8453	3.57267	1.90363	2.23191	2.42437	2.58077	2.33333	1.93593	2.38076	3.61146	2.22484	3.70089
																	4.76381	2.71569	2.7896	3.292	2.47077	1.72969	2.58173	2.5721	2.39506	1.91137	2.25222	3.60453	1.79739	2.95755
																	4.28731	3.85883	3.18688	3.41733	2.18641	2.20236	2.74213	3.26556	2.34105	1.92871	2.31285	2.54535	2.63922	2.2695
																	2.88778	2.14511	3.14851	3.14733	2.8831	2.55982	2.04467	2.63751	2.66255	2.12139	1.86742	4.28878	2.52157	2.92596
																	4.01351	3.3892	3.29455	4.63667	2.76777	1.83456	2.28426	3.84161	2.18056	2.72977	1.69685	4.24797	2.56732	3.11056
																	2.94653	3.23295	3.52228	2.71467	2.74882	2.29838	1.78071	4.09614	2.32742	2.69894	2.12369	3.58974	2.29412	2.2695
																	2.76792	3.69223	2.6448	2.89333	2.36651	2.54505	2.30051	3.7896	2.17438	2.5684	2.135	4.17088	2.57908	3.28727
																	3.79965	3.69792	3.01485	3.17	2.26698	2.14476	2.58782	3.49882	1.94907	2.62958	1.82296	4.57136	2.41961	3.73643
																	3.29004	3.62405	4.43688	2.76467	2.55608	3.56721	2.6802	1.91411	2.36163	2.4316	2.04365	4.10788	1.7973	2.84107
																	3.49644	3.70928	4.16832	3.80267	2.69036	2.9291	2.09746	3.06856	1.866	2.18449	1.66289	4.02745	3.33687	2.91412
																	2.87722	4.17045	2.68193	2.944	2.65877	2.28656	2.01117	3.12687	2.30838	2.07996	1.84964	2.71026	3.10811	2.41757
																	3.53203	4.33712	4.06188	2.94067	2.63349	2.93058	2.40812	2.80142	2.55838	2.37669	1.9135	4.45728	3.55309	2.80553
																	2.98754	3.27273	4.04579	3.13667	2.08531	2.16839	1.87614	2.87076	2.73251	2.37765	2.13258	2.62649	2.69981	4.19558
																	2.54448	4.5767	3.90718	3.48333	2.47709	3.25111	2.75533	3.24901	1.79604	2.11416	2.36702	3.47589	3.57625	5.08382
																	2.42349	3.0464	2.17946	4.328	2.27014	1.96603	2.74213	2.54137	2.37423	2.28516	2.33145	4.09761	2.5222	4.95537
																	3.89502	4.65341	2.76733	2.65267	3.07899	2.13146	2.36345	2.29472	2.58693	2.21195	2.04689	4.40835	3.89961	4.66395
																	2.92705	3.06534	2.54332	3.66867	2.31438	2.41654	2.14619	2.19385	2.46373	2.32418	2.51011	4.3043	3.03475	5.19519
																	2.56406	3.70833	2.62871	3.22267	2.98104	3.0384	2.91168	2.34437	2.86343	2.27601	2.28618	4.06038	3.51834	4.12379
																	2.75445	3.20455	2.58663	5.70333	2.30806	2.62629	2.00305	1.83136	2.63323	2.50337	2.13096	3.21933	3.62645	5.591
																	3.01779	4.18277	2.92946	3.45067	2.20221	2.08124	2.39492	2.31915	2.13194	2.44171	2.01536	3.23126	3.38803	3.94645
																	3.14235	4.74811	2.63985	3.74	3.29858	2.53914	2.05787	3.07171	2.55787	2.35983	1.98222	2.68467	3.30695	5.69305
																	1.98221	3.8892	2.87871	2.69267	3.22117	2.18021	2.92183	2.95193	1.64558	2.30058	1.96847	2.86456	2.69691	5.3605
																	2.3274	2.20265	2.95916	3.37667	3.45656	2.18464	2.44772	2.71237	2.5517	2.46917	1.81245	2.30389	2.52896	4.27745
																	2.56228	2.85227	3.19554	3.292	2.93049	1.9018	2.5066	2.58471	2.07587	2.31696	1.84317	2.30894	2.81274	4.96934
																	2.94662	2.60795	2.68441	2.53333	2.19905	2.61549	2.66599	3.2301	1.96708	2.06455	1.73242	2.55774	2.6583	5.6298
																	2.19039	2.13447	1.86634	2.17133	3.13586	2.75104	2.44569	2.81481	2.24048	2.72206	2.0411	2.46621	2.60618	3.55801
																	4.53381	2.08239	3.00619	2.19264	3.69984	2.36376	2.76244	2.70843	2.05658	2.58911	2.02585	2.3446	3.17375	3.36011
																	3.28292	4.28125	3.95297	2.55411	3.93049	2.00277	2.00406	3.78723	2.38632	2.37524	2.08178	2.6075	2.86583	3.40823
																	3.07651	3.34091	2.73267	2.30303	3.89889	2.12725	2.60203	3.7234	2.29758	1.90222	1.99492	2.36722	3.2973	4.05277
																	1.79715	4.35038	3.94678	2.70779	3.53712	2.51867	2.33503	3.96533	2.10725	2.20954	2.43263	2.4364	2.67278	4.75398
																	2.69929	2.83807	2.58911	2.62554	3.72196	4.53112	2.23249	3.8684	2.05247	2.16715	2.2089	2.48137	3.02992	5.21731
																	2.32028	3.39299	4.56064	3.15584	2.99052	3.25864	1.91168	3.75256	1.96245	2.23603	1.8911	1.93214	2.58012	2.70431
																	2.00356	3.4375	2.23762	1.98701	2.16532	2.44122	2.52487	3.27029	2.15535	2.62331	2.31737	2.16259	2.69208	4.01863
																	2.35771	3.32576	4.49134	3.58658	2.11233	1.6556	2.6467	3.35934	2.03601	2.14306	2.48983	2.11123	3.1805	4.33217
																	2.31946	3.22443	4.58911	3.06926	2.09793	2.06501	2.92183	3.53507	1.68493	2.1604	2.24873	2.3752	2.78668	4.22817
																	2.26659	2.94413	3.70792	3.56494	2.4856	2.69848	2.23858	4.04177	1.96245	2.60742	2.22627	1.73603	2.72394	2.94296
																	2.67492	3.78504	3.99134	3.22944	3.61578	2.07192	2.27208	4.26556	1.85905	2.15222	2.25593	2.14449	2.8166	4.14785
																	4.73678	4.41667	2.58911	1.92857	2.6947	1.83956	2.79695	4.74547	2.46187	2.24133	1.86568	2.70782	2.27703	3.68219
																	1.91789	2.85511	2.89233	4.3961	2.35138	2.44813	2.09036	3.45705	1.75247	2.22543	2.35169	2.76211	2.82819	3.97943
																	4.42632	3.70833	3.10891	4.02814	2.93721	2.74274	2.69442	3.85185	2.41981	2.39644	2.25212	3.64662	2.71139	4.21498
																	3.68841	6.2178	3.6547	3.08442	3.02074	2.55325	2.70051	3.42632	2.06359	1.96628	2.18771	3.10458	2.89286	3.49981
																	3.10124	5.18182	2.59282	4.14719	2.87961	1.94329	1.84873	2.19543	1.66253	2.092	2.00042	3.85982	2.94595	5.11447
																	4.55231	3.53598	2.06559	2.02814	2.27535	2.58368	2.75127	3.21513	2.11477	2.09056	1.85212	3.50876	2.68822	5.40861
																	3.1811	2.53598	2.98267	4.14286	3.85311	2.10235	1.73299	3.91253	1.76716	2.16618	2.63856	2.63603	4.2944	3.591
																	3.59055	2.82481	2.09901	2.91991	2.27535	3.39281	1.89645	3.15997	2.21713	1.50434	2.31229	2.80664	4.06274	5.19596
																	3.36558	3.52652	1.8255	2.16234	2.69297	2.6722	2.60896	3.48148	1.94527	1.58526	2.23686	2.81924	3.62066	5.26931
																	2.98313	2.59375	3.2111	2.49134	2.02592	3.19087	3.71933	2.46887	2.38358	1.52697	2.67331	2.52198	3.56178	5.30927
																	3.10349	1.95549	2.08053	2.55411	2.28514	1.81328	4.2902	2.64256	2.13681	2.09849	2.21907	2.85306	3.7056	2.73341
																	3.0045	1.86604	2.36122	3.00216	2.21486	1.6071	2.22857	2.1729	2.24044	2.18677	2.39449	2.31909	3.49807	5.09934
																	1.83802	3.70922	4.36591	2.87879	3.11175	2.3803	2.91877	3.08978	2.7208	2.05698	2.24661	2.08116	3.21815	4.487
																	3.09674	4.03073	2.51525	3.69913	2.55876	2.32646	3.8521	3.99086	2.48315	2.47661	2.50805	2.33569	3.76448	5.54986
																	2.59955	2.829	3.33307	3.29221	2.98157	2.21077	3.50084	3.99584	2.47682	2.12592	2.28432	1.91485	3.74131	4.14474
																	3.21485	3.40662	3.43628	2.62771	2.25058	2.37572	3.04314	2.71322	2.30225	2.29441	1.67458	2.46849	3.69112	5.27668
																	2.19348	4.1379	2.77404	2.58658	2.9879	3.11569	3.94902	3.20615	1.79301	2.22758	2.19661	2.59668	3.75772	5.90144
																	2.76265	3.81087	3.76544	4.61905	3.27362	2.01833	4.08964	2.94846	1.72663	2.33204	1.61864	2.22103	3.40637	3.99884
																	4.41282	3.94169	4.37373	3.06494	2.61233	2.10882	2.82577	3.87781	2.09222	2.14421	2.27161	2.74762	2.09556	5.71013
																	3.4342	3.30024	4.47068	2.74675	2.32776	4.35968	3.22353	2.86617	2.07474	1.90468	2.2339	2.9502	3.66313	2.70004
																	2.97975	5.12687	3.77326	4.12121	1.74712	3.63918	3.22353	3.87697	2.24196	1.7281	1.81695	2.59391	3.16313	5.43578
																	4.26772	3.87549	2.98358	3.42208	2.8076	3.6827	3.67675	2.68246	2.21434	1.64263	2.51695	3.2158	3.36969	4.45363
																	4.17098	4.47124	2.72948	3.41775	2.95334	3.91065	2.94006	3.21613	1.76818	1.73373	1.82458	2.52044	3.27799	4.01436
																	3.12486	2.9275	4.56841	4.45455	2.05703	1.72967	3.63473	2.84289	2.56803	2.13437	2.84407	3.1328	2.97587	3.53628
																	4.64004	4.06698	4.07115	3.64935	2.49482	3.04926	3.32437	2.40316	2.20471	1.92824	2.43644	2.42668	3.11969	3.33877
																	3.58605	4.19385	4.45504	3.74242	1.93318	2.68843	3.41737	2.0399	1.98556	1.97186	1.76907	2.4565	2.56564	3.79627
																	2.99663	3.65563	4.44644	2.92208	1.91705	3.38259	2.71148	2.78138	2.52268	1.5262	2.5428	3.51429	1.93919	3.08227
																	3.35771	3.95193	2.31665	3.96753	2.48588	2.87514	3.0056	2.75229	1.72891	1.70032	2.53602	2.87243	2.7529	4.21187
																	3.57255	3.96533	4.17748	3.07792	2.04259	2.44903	4.2028	1.93766	2.3471	1.93422	2.52881	4.0996	2.50193	4.33333
																	3.80652	4.77857	3.05317	3.24675	2.09952	2.34822	3.92045	1.90939	2.35673	2.11572	2.20339	3.90409	3.19897	5.20528
																	3.16085	3.60362	2.51681	2.05628	2.21252	2.54983	3.58375	2.74148	2.3775	1.90151	1.67203	4.21765	4.03488	2.92782
																	2.4297	4.75414	2.05551	4.27922	1.68057	3.31615	3.78768	2.53367	2.41449	2.21597	2.19619	3.8257	3.79222	3.24602
																	3.56805	3.85422	2.89914	2.88095	3.23642	1.76747	4.66275	2.98005	2.20573	1.90327	1.66737	3.58469	4.54552	3.94257
																	3.65017	3.91411	3.06333	3.49567	2.691	3.84536	3.56807	2.31505	2.21611	2.14949	1.91017	3.66492	4.60866	3.31936
																	3.49719	3.9078	4.10008	3.19776	1.86788	2.12027	3.84146	2.49127	2.68533	1.95498	2.02373	3.56686	3.97394	3.84091
																	3.6288	4.36879	2.45973	3.70133	3.87397	2.89576	4.41737	2.35827	2.64555	1.99824	1.65466	4.1451	3.70888	3.06313
																	3.88301	3.90859	2.35418	3.95515	3.6306	2.80985	3.3563	4.04821	2.23334	2.21808	1.72585	3.0913	4.09912	3.52399
																	2.7829	3.04255	2.71071	3.83486	4.43851	2.07904	3.53053	2.05736	2.11376	2.33978	1.71658	5.02797	3.90859	3.13005
																	3.25084	2.64854	3.3104	3.89806	3.01521	2.5315	5.36751	2.46218	1.83963	2.07633	1.90827	3.15678	5.08113	3.88131
																	2.89989	4.01497	1.89601	4.30785	4.58844	3.00458	4.77087	3.82377	1.86445	2.35878	1.69395	4.07163	5.35463	2.71465
																	3.38695	3.43262	3.92181	3.86035	3.86441	2.86942	4.33333	3.50374	1.88449	1.61625	1.8659	5.01291	4.16667	3.94697
																	2.43808	3.9937	3.35887	3.36493	2.67797	2.91867	3.17983	2.25353	2.13828	1.97081	2.14685	5.38026	4.87372	3.80808
																	2.92105	3.84082	3.18139	3.28033	2.61712	2.75143	4.02409	3.43475	2.34598	2.07457	1.85397	5.25576	5.39097	3.52273
																	4.23065	3.68637	2.80297	3.52905	4.58105	3.54525	2.60784	3.05403	2.62114	1.99261	1.95886	5.2616	4.54846	3.6149
																	4.28019	2.50276	4.58796	4.158	2.84746	3.11684	3.62857	3.18288	2.10146	2.05733	2.20568	5.04119	5.10352	3.44066
																	2.88854	2.01182	3.42142	3.20183	3.12777	3.83391	3.24482	3.66999	2.1276	1.83785	1.74249	5.3775	4.39501	4.0101
																	3.56347	3.29708	2.44097	2.69113	2.59626	2.89118	4.37423	3.05653	2.43817	2.40028	2.10654	3.78143	5.15822	3.63763
																	4.41486	3.04649	3.7545	3.55657	3.01999	3.04238	4.46835	3.24605	2.51743	2.0109	1.97285	5.21488	5.15859	3.40783
																	3.17492	5.16548	2.69742	3.0051	2.6997	3.09966	2.9507	3.43641	2.60793	1.91031	1.83628	4.0166	4.17511	3.07323
																	4.94582	3.60047	3.79828	3.26707	2.61408	2.65292	3.91765	3.22111	2.89236	2.25607	2.16701	4.28466	4.1975	3.25253
																	4.10062	5.62805	3.35262	2.16616	2.81008	3.28866	4.70308	3.12469	2.91428	1.95216	2.00123	5.166	4.21659	2.53914
																	3.51238	5.4208	3.13135	2.42406	2.65233	3.34021	3.62353	1.70906	2.5905	2.18607	1.67339	3.8506	4.48972	2.61995
																	3.65015	2.21119	3.18061	2.93578	2.96827	2.67927	3.63193	2.13134	2.54047	2.4133	2.12423	4.07747	3.75991	2.49369
																	3.0387	4.07407	3.21345	2.21509	2.28727	2.22451	3.36919	2.5453	2.44463	1.88709	2.46195	2.34346	4.16777	1.90025
																	3.21827	2.55319	2.41517	2.80632	3.47371	3.15235	4.64314	2.71488	2.28668	2.14246	2.07651	2.29831	4.54515	2
																	3.56037	5.44996	4.18786	3.49235	3.12125	3.03895	3.84482	2.35993	2.50337	2.15758	2.02674	2.24684	3.31975	2.09722
																	3.76471	4.3554	3.47977	3.21713	2.13733	2.63001	4.87339	2.73721	2.32237	2.13577	2.16166	2.2038	3.79552	2.08081
																	3.14396	3.88337	3.81936	3.82059	2.8392	2.72279	4.72829	2.77851	2.7715	2.18959	1.9313	2.56287	4.15308	2.3447
																	2.54954	3.20883	3.23266	2.82569	1.72273	2.70332	2.90252	2.94979	2.57589	2.1509	1.87988	2.34979	3.82673	2.59722
																	3.3096	2.40741	2.97543	4.60652	2.71143	2.28751	4.77199	2.64289	2.41428	1.93563	2.12505	2.59156	4.808	2.50253
																	3.9644	3.08983	3.64884	4.41182	1.83051	2.13746	5.22241	2.98358	2.24564	2.43018	2.01687	1.64304	4.30984	2.75758
																	2.92879	2.658	3.81069	2.90418	2.78401	2.70447	4.08796	2.6199	2.08151	2.34998	1.65487	2.77131	4.9688	2.45833
																	3.90557	2.32703	3.61127	4.69113	2.85093	2.06644	3.9423	3.47067	2.04666	1.87021	1.94817	1.88608	3.64941	2.42172
																	3.27245	1.94484	2.71387	2.3578	1.8618	1.65271	4.3042	2.97278	2.73187	2.46782	2.19622	2.74304	3.31938	2.57576
																	2.76625	2.31729	3.55058	3.96126	2.63668	1.99302	4.78431	3.99718	2.70742	2.33169	2.04319	2.39916	2.75684	2.43939
																	2.30341	2.61707	3.51445	3.45158	2.51065	1.63876	5.4549	3.79634	2.72822	2.23778	2.11765	2.69747	2.3629	2.15404
																	2.68266	3.11379	2.66185	3.40775	2.43329	2.26047	4.4381	3.58893	2.24733	2.16497	2.28466	2.45992	3.38211	2.1452
																	3.07276	4.48468	3.15318	4.30173	2.41721	2.16202	3.71429	2.61098	1.74817	2.10376	2.34554	2.91266	2.83001	2.74621
																	2.02786	3.39825	2.61561	3.14067	3.12082	2.14574	3.05042	3.43078	2.4317	2.23602	1.58453	2.38312	2.83518	2.75505
																	2.90402	1.96937	3.3396	3.66769	2.80356	2.17597	3.40504	3.19005	2.00225	2.15406	2.20074	2.38017	3.31338	3.13889
																	2.71053	2.6105	2.43642	2.6371	2.56323	1.89147	4.22577	2.90662	2.54553	2.12487	1.68202	3.33966	2.99261	2.07702
																	2.81115	4.4628	2.54046	2.95107	2.06923	2.0186	5.24986	3.89817	2.46121	2.09814	1.98684	3.71983	3.64375	2.80429
																	2.75387	4.01969	3.66618	2.75255	2.29591	2.46744	4.89916	2.52698	2.41793	2.45023	1.95681	3.31899	3.4065	2.96465
																	3.60062	2.91685	3.86272	3.75369	2.89347	2.0907	3.53445	3.82637	2.33614	1.81147	1.88112	2.71013	3.00517	2.48359
																	3.22291	4.41138	4.4711	3.03746	3.25574	2.88372	4.19328	3.19287	2.24396	1.81463	1.75237	3.2173	2.62897	2.85859
																	3.45666	2.06783	4.1922	3.65153	2.71162	3.06667	4.20616	4.07508	2.34008	1.94126	1.98643	3.28903	3.47967	2.81944
																	3.02941	2.41466	3.51012	2.59591	2.0599	2.9186	4.87283	4.20507	2.59753	1.77875	2.04401	3.33165	3.77827	3.06818
																	2.48916	4.03611	4.3237	2.10216	2.36298	2.42558	3.94286	3.18301	3.09078	1.90397	1.81654	2.5097	3.04213	3.09596
																	1.97678	2.61597	3.64451	3.6084	2.52044	2.55271	4.29916	3.30878	3.01377	1.4847	1.69889	2.37468	3.28973	3.00884
																	1.80805	1.93326	3.25723	3.09194	3.34684	3.1093	4.09804	2.46316	2.51771	1.7418	1.79515	2.25443	3.35994	3.09091
																	2.93189	1.90372	2.86994	3.20318	2.43831	3.00233	2.46723	2.37682	1.79314	1.71835	1.96874	2.69386	2.53806	2.76768
																	2.1548	1.8884	2.85405	4.084	2.50861	2.9907	3.93557	2.30924	2.61889	2.21869	2.02221	2.87807	3.03548	2.44823
																	2.03096	2.93982	2.46387	4.78207	2.56815	1.70078	3.03922	2.0305	2.01658	2.29002	1.64377	2.79518	3.24538	2.75884
																	2.5387	2.49125	1.96387	5.19977	2.67432	1.75736	3.02969	2.93524	2.74199	2.09042	1.83957	2.38114	3.1663	2.21465
																	2.09288	2.05799	2.00289	4.10216	3.5868	2.29612	2.79888	2.81417	2.85245	1.85097	1.93706	2.70395	3.71397	3.27782
																	1.95283	2.53829	3.32801	4.23837	2.26578	2.1	1.72941	4.14406	2.46318	2.12693	1.97902	2.7693	4.04582	2.1679
																	2.14006	2.82385	2.50073	3.71737	2.36621	2.35271	2.39832	3.13609	2.40388	2.1795	1.90374	2.60965	3.21729	2.14363
																	2.60305	3.14114	3.02903	3.02951	2.4896	2.16977	3.67227	3.53496	2.76981	2.30543	2.15673	2.84737	3.36955	3.7323
																	2.66038	2.63348	2.04644	4.00908	2.93687	2.94496	3.57647	2.41201	3.21698	2.17883	2.28301	2.99342	3.84701	2.69184
																	2.44702	3.68928	2.96444	4.60953	2.40997	2.12946	3.20728	3.59362	2.73777	1.86303	2.11559	2.83991	3.28899	3.48213
																	3.11393	4.12035	2.30624	3.62089	2.67575	1.88992	2.85994	3.08681	2.62423	2.25486	2.26409	3.08947	4.07095	3.44235
																	3.24311	3.42341	4.01814	2.82633	3.44692	2.0124	3.6902	3.72126	2.65205	2.3791	2.20321	2.62851	4.13673	3.34727
																	3.79681	2.4814	3.99274	3.83201	2.50502	2.13643	3.64986	3.78085	2.14896	2.29303	2.11394	2.9386	3.83962	3.25489
																	2.33237	3.01204	4.59289	3.58116	2.82532	3.00233	2.87563	2.11919	2.21726	2.27863	1.96503	2.69079	2.81449	3.65678
																	3.16546	2.49453	4.05225	3.12486	2.71915	2.20078	4.02409	3.66917	2.15908	2.40891	2.31016	2.26711	3.37251	2.92178
																	2.90856	3.2407	4.24819	2.66515	2.5556	2.47907	3.72325	2.81605	2.03457	2.15539	2.05553	2.26974	3.70214	3.77006
																	2.08636	3.78665	2.10595	3.13621	3.30057	2.02171	3.64874	3.17973	2.26644	2.2793	2.09955	1.66842	3.95861	3.70465
																	2.94848	2.58096	2.13208	3.32123	2.59075	2.20465	3.16975	2.5237	1.96374	2.26122	1.97614	2.29601	3.58167	2.91301
																	2.65965	2.8698	4.2402	3.25539	2.39204	2.49767	5.18151	2.12863	1.78499	2.67984	1.91485	2.88717	3.84848	3.24477
																	2.32075	2.94092	2.34543	3.19637	2.63773	2.72326	3.06835	2.32157	2.26841	2.29404	2.06211	3.23895	3.60902	3.80917
																	2.32946	3.08753	2.57184	3.73099	2.39096	2.87442	4.53445	2.0902	1.76335	1.66778	1.61991	3.10768	3.66962	3.54754
																	2.66909	2.71335	3.69594	2.8479	3.01865	3.24961	2.80952	2.40784	1.97105	2.16544	1.94488	2.75161	3.66223	2.98584
																	2.31495	2.10394	3.83091	2.59364	1.98135	2.53411	4.96303	2.41569	1.61592	1.52847	1.86077	2.67353	3.983	3.88874
																	3.29681	1.77024	2.92163	3.23156	3.13271	2.76744	5.85882	3.75922	2.28853	1.85298	2.0373	3.01416	2.90835	3.83075
																	2.95646	3.16608	3.49274	2.93984	2.40746	2.11705	4.45098	3.76	1.85121	2.43503	2.04727	3.01802	4.2003	3.46662
																	2.79681	2.27329	2.05951	3.36436	2.92396	3.53101	4.63417	3.90588	2.01357	2.34595	1.87106	3.30631	3.32151	3.39852
																	3.05298	3.52197	3.51597	3.32463	2.30308	3.5845	3.94678	2.55373	2.15917	2.33121	1.88714	2.90991	3.36216	3.38975
																	3.3701	3.45694	3.1103	3.00908	2.66033	2.57132	3.92157	3.85961	2.0527	2.13429	2.03183	3.46075	3.85809	2.61025
																	2.97097	4.21265	3.03701	3.12259	2.39491	3.96744	4.4549	4.17098	2.15438	2.11286	2.21415	1.99271	3.19956	3.51247
																	1.97025	3.36819	3.94993	3.80477	2.77547	1.8876	4.19496	4.22039	2.32952	2.55492	2.72958	2.38181	3.58241	2.38436
																	3.11611	3.65729	3.17852	2.87514	3.20696	2.61783	3.49524	4.29255	2.22837	2.41862	2.05756	2.37666	3.63045	2.67094
																	2.76415	2.90861	1.86139	3.26561	2.31958	2.66357	1.97199	4.13647	2.02396	2.60616	2.07685	3.26684	3.43755	2.53203
																	4.01669	3.11863	3.69231	2.47106	1.94189	3.11938	1.76224	2.44314	2.09609	2.33791	1.791	3.18147	3.49446	2.7532
																	3.61248	3.02548	2.72134	3.70229	1.8099	2.39767	2.21503	4.16078	2.00373	2.5499	2.6463	2.42214	3.64671	2.91639
																	3.39913	2.86819	3.00145	3.61244	2.34182	2.86822	1.9493	3.14196	2.1786	2.60884	2.45305	2.72458	4.04804	3.09845
																	3.91147	3.49121	3.24383	4.45136	1.99944	2.26202	1.91259	3.4251	2.04498	2.52545	2.48746	2.2278	3.78123	2.64801
																	3.70537	3.50264	2.83121	3.56991	2.10234	2.64496	2.1049	2.51137	2.2124	2.63161	2.03248	2.91549	3.19956	2.93796
																	2.66836	2.82777	4.00796	4.58161	3.34872	1.87054	2.10315	4.15294	2.29172	2.79002	2.43376	2.83526	3.16482	2.94943
																	3.12046	2.76801	3.66401	4.68474	3.26363	1.91017	2.2535	1.76471	2.13122	2.25854	2.37846	3.07422	3.35403	2.26635
																	3.1074	3.74605	2.94586	3.58639	2.10456	2.41338	2.23077	3.36392	2.22491	2.40121	2.1627	2.76019	3.051	3.35334
																	3.45646	3.07293	4.20064	4.48698	2.37987	1.99633	2.04021	3.16157	1.83897	2.57033	2.47042	3.24753	3.56689	2.18409
																	3.28157	2.18629	2.22452	4.37321	1.90489	2.99175	2.39161	2.38196	1.99973	2.84427	2.11897	2.47705	3.20769	2.6089
																	3.86938	2.91476	4.49522	3.91334	3.42436	3.06416	2.30944	2.00078	2.21294	2.64601	2.18875	3.99528	3.50554	2.25219
																	3.44049	2.84974	4.1879	3.95003	3.35317	2.5692	2.59091	1.73098	1.74315	2.41862	2.2	2.97126	3.95048	2.53742
																	2.84543	3.2478	2.32325	2.2286	2.85373	3.05225	2.36364	2.99137	1.73915	2.39518	1.64148	3.13943	3.02513	3.09575
																	3.7598	3.61687	4.09873	3.29399	3.13626	2.50321	3.1049	3.82118	2.26777	2.07736	1.93698	4.09695	3.74871	3.63318
																	3.65457	4.33656	3.79936	1.95109	3.61902	3.2099	2.63636	4.83686	2.36944	2.36269	2.3717	4.19348	2.23208	2.91841
																	4.10958	3.60018	2.81369	3.10739	2.58621	2.67828	2.21503	4.80627	2.21533	2.2495	2.13215	3.27585	3.25129	3.62104
																	2.9238	4.49033	2.78662	2.51302	3.57731	2.37764	2.72902	4.9349	2.37663	2.42029	2.10064	4.47834	2.41094	2.93796
																	3.92743	5.16696	2.32484	2.85752	3.78865	1.90192	2.19056	4.56863	2.19271	2.49833	2.15595	4.24753	3.33925	3.54214
																	2.62482	3.80668	3.34395	3.31738	2.94049	2.99358	2.63112	4.16235	1.80516	2.19357	2.46463	4.54311	2.94531	3.40054
																	3.6045	3.68014	2.95064	2.13557	2.55172	2.44088	1.87063	3.73882	2.16769	2.44173	1.60322	3.53925	2.40798	3.44032
																	2.90131	2.83128	3.8949	2.33121	2.20578	2.5967	3.20804	3.43451	1.95582	2.43737	2.60096	4.6598	2.49593	3.15374
																	2.36938	5.07733	2.93471	3.22541	2.08454	1.65811	1.87238	3.65804	2.13122	2.60248	1.66399	3.50622	3.40421	3.89144
																	3.7852	3.54833	3.00478	3.65976	2.64238	1.63245	1.83916	3.32941	2.17115	2.49933	1.56174	3.79408	2.85421	4.12542
																	3.35414	4.058	3.91242	3.7698	1.73915	2.22456	2.86189	3.5349	2.29598	2.68821	2.32154	4.10854	3.41947	4.31962
																	3.44848	5.39895	2.86465	3.8033	3.11958	2.022	1.95105	2.98039	1.93585	2.53382	2.49678	4.30502	3.30421	4.19488
																	2.8193	2.1406	1.89172	3.59915	2.47775	1.90834	2.07168	2.79922	1.72691	2.29102	1.89968	3.83698	1.92053	4.32771
																	2.50798	2.65817	3.4172	3.94737	3.05895	1.95967	2.37587	2.6298	2.18845	2.08104	1.7283	4.04462	2.73053	4.32434
																	2.41101	3.55624	4.06051	4.09729	2.8426	1.70761	2.57343	2.6989	2.31861	2.52277	2.17846	4.09653	2.70789	4.01416
																	2.94145	3.23374	3.08758	2.34078	2.40768	1.97617	1.76748	3.66759	1.67314	1.8493	2.21415	3.42342	2.59	3.88334
																	2.24239	3.13445	3.96656	3.62254	3.4505	1.92942	2.31643	4.22192	2.43812	2.04756	2.93087	3.49464	2.85263	3.73163
																	2.37705	2.48946	3.10032	2.26794	2.2158	2.16132	2.18531	3.9733	2.28347	2.13027	2.14952	3.65079	1.99211	4.16386
																	2.38407	3.01318	4.17834	2.5008	2.41046	3.12924	1.8549	3.5175	2.18765	1.9635	2.24502	3.37795	3.55579	3.8267
																	2.88056	2.66169	3.48248	2.06911	2.87486	2.90284	3.35315	4.21731	2.75353	1.99933	1.88553	3.83398	2.85316	2.66082
																	2.95667	2.0123	3.63376	2.49814	2.9188	3.54354	2.52098	4.40608	2.25739	2.09679	2.26624	2.93136	2.13263	3.86312
																	3.94965	2.53583	3.54936	2.66306	3.85929	3.35289	2.6049	5.00368	2.22332	1.53215	2.31801	2.00315	3.16474	3.92987
																	3.85597	2.11401	4.23248	2.05495	2.74194	2.76902	2.03671	3.01657	1.93213	2.17628	2.02219	2.34815	3.50842	2.87997
																	3.15457	2.13844	4.58439	2.13784	3.20189	2.18057	2.44406	3.8582	1.91137	2.20365	1.56688	2.17073	3.38263	2.11463
																	3.32319	3.03909	2.38217	3.13153	3.604	2.65995	2.98601	4.51013	2.25526	1.88139	2.09106	2.4406	3.44684	2.93661
																	2.5644	2.73127	4.55096	2.32432	2.13849	1.58387	2.8007	5.02026	1.85653	1.79051	2.2562	2.33714	3.25789	2.93527
																	2.67213	5.50489	2.04618	2.62793	2.18624	1.71036	2.1014	4.05341	2.0511	2.13869	2.1597	2.34933	2.50526	2.88469
																	3.35012	5.5342	2.6879	2.87207	2.93582	1.58203	2.34615	3.31215	2.27549	1.66095	2.49507	2.16129	3.28789	3.22657
																	3.27518	3.31433	4.28662	2.00631	2.71812	1.96975	2.06993	1.72652	2.25952	1.82847	2.59089	2.31471	3.26895	3.19016
																	3.29391	3.41205	3.85669	4.38018	2.27181	1.97894	2.02972	2.69153	1.86026	2.31241	2.62589	2.27773	3.32368	2.46662
																	2.37119	3.50814	4.18949	3.95495	2.66233	1.81319	2.24825	3.05893	2.40048	2.41277	2.6123	2.4166	4.03474	2.51652
																	3.54333	2.40065	3.78981	4.81982	3.7219	2.04304	2.51049	3.37017	2.32159	2.42372	2.38702	2.37333	2.89947	2.52596
																	2.98946	3.34528	4.84873	5.0973	2.58221	3.5815	2.27797	2.30755	2.38601	2.53248	2.35848	2.31983	3.52684	2.35334
																	2.51171	3.25081	5.99841	4.3	3.26258	1.68681	1.8549	3.17403	2.51628	2.4292	2.38804	1.7502	3.25	2.16453
																	2.15808	4.73453	3.97134	1.91171	2.41401	2.46154	2.1958	3.15285	2.1889	2.46934	2.17635	2.24862	3.28368	2.13486
																	3.16276	5.50489	3.6242	2.77658	3.00839	2.74451	2.49126	3.70994	2.66176	1.91971	2.49847	2.12077	2.97053	2.27141
																	2.93326	3.83713	3.86146	3.53333	2.12458	2.26374	1.99126	2.80295	2.65887	2.42993	2.34455	2.15106	3.32421	2.97628
																	1.84309	2.89739	4.13217	2.1018	2.62836	3.12454	2.5	3.09208	2.35223	1.97263	2.10635	2.53895	2.68579	2.58564
																	2.19555	2.23127	3.57962	4.66847	2.80201	3.5467	1.76573	2.16575	2.43884	1.94854	2.5107	2.36664	2.61737	2.9361
																	2.16862	2.86808	4.54459	2.93333	2.51133	2.82875	2.50874	2.7302	2.86393	2.35219	2.46789	2.35248	3.27895	3.55995
																	3.62061	3.17752	5.07006	2.82072	2.2328	2.25733	1.99301	3.87569	2.67286	2.51496	2.55182	2.83517	3.07053	3.54611
																	2.93677	3.34853	2.92834	2.34144	2.58054	3.34341	2.36364	2.67956	2.49385	2.43321	2.55624	2.59599	2.59842	2.99275
																	3.05855	2.20033	2.07484	2.91261	2.80411	3.70971	2.17483	2.08195	2.65428	2.65949	2.45294	2.57199	3.53842	3.83531
																	4.59251	2.67752	3.3551	2.81532	3.17492	2.83791	2.74476	1.7653	2.45404	2.44927	2.62113	2.786	3.85842	3.42819
																	2.29977	2.78827	2.53662	3.40991	2.14094	3.06227	1.98077	1.98451	2.78335	2.42518	2.4244	2.2499	3.08421	2.87352
																	3.03864	2.14332	3.92994	2.64955	3.24497	3.52381	2.68881	2.55693	2.67889	2.19124	2.17057	2.48104	2.78421	3.34321
																	3.36417	3.87622	3.22293	2.31712	3.49413	3.00916	1.82692	2.79009	2.39735	2.61387	2.43221	2.78643	3.75211	3.6054
																	3.44965	4.10423	2.18471	2.47297	2.64849	3.19597	2.42657	3.12703	2.16598	2.35511	2.69283	2.8495	2.39316	3.02174
																	4.16979	3.6873	3.63535	2.74324	2.52936	2.9359	1.74301	2.43765	2.41737	2.25292	2.92219	2.16447	3.45789	3.19038
																	4.22014	4.33388	2.97134	3.06847	3.15982	2.90385	2.11364	3.02943	2.28396	2.24307	2.3228	2.68024	4.27842	3.30896
																	3.04918	4.30619	2.8758	4.1973	3.68498	2.57143	2.38033	2.3811	2.37829	2.26423	2.05946	2.93852	3.81263	2.97892
																	4.15925	4.32573	2.73408	4.15586	2.66611	2.96154	2.58033	2.8048	2.38552	1.80365	2.34862	2.34491	2.27105	3.23057
																	4.3548	3.68404	2.3043	4.51171	2.22609	2.37363	2.31148	1.76995	2.69023	2.37153	2.23581	1.96407	4.60421	3.24308
																	3.85831	5.03094	2.02938	3.94414	2.88404	1.98443	2.62459	2.60651	2.57829	1.88066	2.81583	2.58204	3.03737	2.9137
																	2.71546	3.85993	2.15845	3.92793	2.78013	2.34432	1.94918	2.68861	2.32642	2.19672	2.45294	2.45549	3.51789	2.22925
																	2.72951	3.25407	2.10073	4.24144	2.1916	2.99725	2.27213	2.56468	2.2427	2.36131	2.17635	2.55569	4.24105	2.55007
																	2.71429	5.01629	2.98216	3.28018	2.54323	3.14286	1.98525	3.14717	2.24704	2.23978	2.46993	1.95649	3.41263	2.43017
																	3.67096	3.76221	2.74816	2.70541	2.72943	2.60623	2.78361	2.72657	2.32618	2.05547	2.4441	2.30938	3.85474	2.09552
																	2.04918	3.70521	1.94124	3.64144	2.3591	2.79121	2.38197	2.31836	2.90133	2.0135	2.72069	2.63393	3.79842	2.42292
																	2.93794	5.23453	2.86674	2.69189	3.13134	2.36722	2.51148	2.05887	2.33559	2.17701	2.79307	2.1493	3.46632	3.01449
																	3.15691	2.94951	2.72613	2.07658	3.15544	2.3956	2.07541	1.70333	2.19879	2.16642	2.53381	2.21836	3.70316	2.53162
																	3.02927	4.4316	2.57712	3.17387	3.29468	3.25275	2.18689	1.75368	2.54331	2.25073	2.94427	2.17485	4.23579	2.28327
																	2.63287	4.58143	4.26128	3.24775	2.39194	3.39011	2.39836	3.14485	1.89602	1.92226	3.06014	2.49621	3.92421	2.20026
																	2.46697	3.07818	4.59286	3.38554	3.36991	2.82051	2.00328	2.56623	2.28854	2.09124	2.46143	2.32295	4.15632	2.38011
																	2.77266	2.35342	1.95803	4.68223	2.94846	3.12637	2.79836	1.97599	2.09385	2.37409	4.8002	2.29301	3.80158	2.3083
																	3.59447	2.58469	3.49318	4.01818	3.71446	2.60714	2.95902	2.20139	2.59156	1.78175	2.08631	2.29222	3.30368	2.17391
																	4.63594	3.82378	4.32529	4.22686	4.37531	4.07234	2.88361	3.00077	2.57491	2.12993	2.6704	2.44711	3.91	2.71739
																	4.58679	1.97135	4.54774	3.79628	3.66874	3.08242	2.26557	2.08753	2.20362	2.33358	2.16955	2.68024	4.10526	3.01252
																	5.1321	3.28299	3.1574	3.26281	3.73192	3.49908	2.65574	1.85593	2.86996	2.31679	2.18519	3.03034	3.37368	3.27009
																	4.66667	2.76302	3.47114	3.64504	2.54613	2.11905	2.01639	1.78621	2.12955	2.22299	2.38804	2.94411	3.78474	2.86627
																	1.8172	2.73438	5.16369	3.63182	3.10474	2.51007	2.77869	2.02014	2.67479	2.09964	2.39959	2.83313	2.66053	3.3643
																	2.67435	3.25955	4.59391	3.9438	2.73649	3.4478	2.06393	2.02556	2.83932	1.69781	1.91403	2.67146	3.70789	2.92754
																	3.67742	3.5599	2.14061	2.97231	3.36326	3.4881	2.39016	1.90473	2.39493	2.06825	2.39818	3.36048	3.19947	3.34387
																	3.82028	2.90625	4.21196	3.3905	2.89609	2.2381	2.65902	3.65763	2.34982	1.88723	3.26343	3.20599	3.86684	3.08037
																	3.05837	4.93576	3.43652	4.20331	2.72153	2.51282	2.53934	3.32533	2.03764	1.4938	3.11215	3.71697	3.52895	2.84519
																	3.31029	3.60851	3.30745	3.92727	2.54613	2.53846	2.42623	3.12626	2.14403	1.76569	3.56737	3.0499	3.82579	3.17721
																	3.31644	3.20052	3.91081	3.70413	3.20781	3.94963	3.09344	3.12548	2.51749	1.65328	3.66961	3.73293	2.61316	3.02306
																	3.54839	4.07031	3.40609	2.76529	3.21363	2.1163	2.81148	3.85825	2.21279	1.93577	3.20694	4.2986	3.24947	2.84124
																	3.6129	3.72222	3.16894	2.7	3.29759	3.03457	3.00656	2.64214	2.44053	1.72518	3.7024	3.94012	3.75053	2.96509
																	3.21813	3.45226	1.88143	3.06116	2.38736	2.4963	2.86066	3.48102	2.61037	1.91057	3.03968	2.75808	1.86789	2.56698
																	3.55914	4.87413	3.4638	3.03926	2.08562	2.92963	2.06557	3.17119	2.17394	1.76013	3.14853	3.35609	2.26789	3.72099
																	3.3533	3.11892	1.90241	2.84421	3.29177	3.43457	2.53443	2.69946	2.34355	2.06171	3.00083	3.71098	2.35053	3.8307
																	2.77266	3.92969	3.32529	3.63926	1.93308	1.70247	2.29344	2.8567	2.05718	2.31695	3.15266	4.13214	2.52263	3.27532
																	2.97849	2.5816	3.25603	2.85248	3.16584	2.66173	1.86393	2.27576	2.23884	1.96041	3.22265	4.16407	1.90709	3.97152
																	1.91551	3.07726	2.78174	3.88802	2.50208	3.02346	2.38852	2.06306	2.48275	1.84583	3.24359	3.4515	1.989	2.84863
																	2.86329	3.7066	3.0042	3.9562	2.3271	2.03457	2.40164	2.3	2.20796	2.09478	2.80794	3.85389	2.10147	3.25105
																	1.96928	4.63281	2.70514	2.00413	2.75229	2.62099	2.39344	2.11802	2.01255	2.35328	3.00992	3.90778	1.93888	3.93354
																	2.67435	4.20139	2.21091	2.03471	2.91895	2.18519	2.68689	2.73964	2.069	2.08826	2.76054	3.88982	2.31785	3.00211
																	2.24424	4.31944	1.83211	3.18306	3.633	2.6	2.52951	2.44595	2.22871	2.07406	2.63489	3.90818	2.65648	3.80854
																	2.47465	1.85851	3.3148	4.52934	2.95553	2.6679	2.30984	2.45135	2.42919	1.66977	2.79664	3.86427	3.17971	3.35549
																	4.54378	2.19358	3.36201	2.62107	2.82876	3.20494	1.87541	2.91892	2.07334	1.75291	2.3935	3.87226	1.98044	2.88502
																	4.02919	3.93316	3.59391	3.26694	2.55961	3.01852	2.41148	2.30721	2.03353	2.02445	2.28162	2.03513	2.61736	3.39926
																	4.78955	2.82639	3.45121	4.07231	2.33723	3.55926	2.08689	3.03784	2.06707	2.04029	2.21356	3.18563	2.63692	3.38133
																	4.34716	3.70747	4.34942	3.51322	2.61265	3.19012	1.80984	2.53694	1.80235	2.19399	2.80931	2.71537	2.54523	3.60127
																	3.74962	4.16927	3.40399	2.79091	1.92555	2.13333	1.99672	2.47387	2.13861	2.24592	2.79361	2.33333	2.98289	3.82489
																	3.36559	2.85851	4.56978	2.09463	2.67835	2.06543	2.68525	2.66126	1.85637	2.11761	2.8016	1.87627	3.85575	4.08122
																	3.66359	2.92361	3.84365	3.02355	2.49148	2.90494	2.19836	2.51802	1.81344	1.86865	2.34803	2.55575	3.32396	3.39715
																	2.52227	3.10156	3.58972	4.72107	2.84526	2.25802	1.64262	1.98018	2.21608	2.40429	2.61394	2.3059	3.21027	3.42669
																	3.80338	2.77517	3.77859	3.89339	2.59027	1.64938	2.62951	2.2	1.94221	2.32557	2.38137	2.58587	3.74205	3.55432
																	3.37942	3.55035	4.80063	4.15165	2.40973	2.35926	2.21148	3.01081	1.90034	2.35957	2.2323	2.46661	3.55134	3.12131
																	3.1659	4.97483	3.10808	2.63223	2.33577	1.89136	2.22295	2.98378	1.8995	2.32045	2.00331	2.48986	3.04401	3.48945
																	4.82335	3.6276	2.32424	4.06653	2.59027	2.49877	2.72623	2.78288	2.08689	1.67327	2.29953	2.55993	3.41443	2.56224
																	3.33333	3.96528	2.83106	2.7719	2.64915	2.38765	2.75738	2.7009	1.81993	2.27271	2.31744	2.59332	3.15281	3.99631
																	3.08449	4.18229	2.24029	3.70744	3.28564	2.78025	2.65246	2.88378	2.02534	2.36772	2.42463	2.33512	3.478	3.45359
																	3.08449	5.08681	3.41402	2.34298	2.59173	2.88395	3.15902	3.52523	2.06135	2.43968	2.65225	3.1935	3.88875	4.84335
																	2.45776	3.6849	4.31135	2.8062	2.85499	2.46173	2.50328	3.11171	2.52094	2.31975	2.50951	2.42039	3.36553	4.15717
																	1.86865	3.48958	4.30885	3.81157	3.10511	3.10123	2.81967	3.05946	2.17399	2.28342	2.27776	2.59422	3.28484	3.39504
																	2.82071	5.04861	4.26043	3.79215	3.44915	2.96049	2.79344	1.84324	2.13777	1.83326	1.99697	2.71079	3.2176	2.2558
																	2.31735	3.16059	3.58013	5.10372	2.4871	2.16914	2.6459	2.40991	1.88714	2.01653	2.10637	2.8071	3.16137	3.91139
																	3.06136	3.4184	3.3222	4.12066	3.21314	3.12469	2.39508	2.35766	2.09129	2.3251	2.22541	2.41294	3.18337	4.91667
																	3.40268	4.4974	4.66444	2.34711	2.87202	2.8358	2.34754	2.15405	2.33543	2.14439	2.1353	2.12373	3.17115	3.48365
																	3.20614	4.20486	4.90234	2.23017	4	2.38889	1.74098	2.04775	2.03183	2.07825	2.18159	2.84615	2.87164	3.63291
																	2.55034	3.62153	3.90568	2.36033	2.69635	3.1642	2.06066	1.81261	2.13442	2.52771	2.21163	2.76118	2.91076	4.12869
																	4.72675	5.14583	4.21202	2.22603	2.85158	2.29383	1.94003	3.28829	2.16353	2.10456	2.10416	2.3867	3.22738	3.82964
																	2.80153	5.53299	4.15109	2.9376	2.06715	3.05926	2.32087	2.35586	2.39929	1.73451	1.9617	2.42844	3.00122	3.67616
																	3.61745	3.84896	3.39399	2.42645	3.08954	2.1716	2.68536	2.22793	1.64615	2.07126	1.96693	2.78831	3.52445	4.10074
																	3.24449	4.43924	2.80467	3.47173	3.23163	3.05062	2.34268	2.06577	2.39761	1.96088	2.23367	2.31455	3.60391	3.46624
																	3.84468	1.82118	3.31886	2.50081	3.51582	2.41852	2.53505	2.82432	2.21503	2.05123	1.61036	2.0641	3.30685	2.78059
																	4.52157	2.56163	3.70868	2.27383	2.29197	3.59506	2.3567	1.81351	2.57768	2.29483	2.38936	2.822	3.0868	3.37605
																	3.23778	3.19358	2.53339	2.99919	3.00341	2.36049	2.36137	2.49099	2.69828	2.31579	1.89777	2.72689	3.15159	3.375
																	2.85427	4.50694	2.01836	3.13974	2.30073	2.5963	2.12773	2.02703	2.00586	2.17396	2.37834	2.13924	2.98289	4.04905
																	4.47459	4.64931	3.60601	3.15994	2.07397	2.94691	1.77648	2.88559	2.09317	2.22287	2.43924	2.7573	3.16504	3.61181
																	3.3557	4.46181	4.84725	2.98304	2.14647	2.95679	2.1324	1.73063	2.19807	2.62529	2.45081	2.52892	3.07702	3.71888
																	3.3164	4.43142	3.58347	2.74152	2.30879	2.76049	2.50935	1.96847	2.34192	2.31183	2.17525	2.40101	3.00611	2.70306
																	3.26846	2.39757	3.18364	2.81906	2.86791	2.79383	2.63474	2.96937	1.96043	2.09711	2.20391	3.01729	2.83496	4.19093
																	4.21764	3.76823	2.50918	4.69386	3.32352	3.31728	2.38863	2.13874	2.20394	1.94609	1.96087	3.21616	2.94743	3.47205
																	4.0278	2.27517	4.31803	4	2.39541	2.97531	2.84112	2.09279	2.04585	2.08739	1.64398	2.36971	3.56724	3.1577
																	3.07766	3.83767	3.54841	2.72375	2.37202	2.53827	2.40888	2.19009	2.62144	2.07364	2.2695	3.26237	3.2665	3.54378
																	2.18025	2.71181	3.33806	2.57189	2.14249	2.65679	1.83801	1.68559	2.04544	2.71283	2.14742	3.40131	3.24817	3.5327
																	3.54267	3.04861	2.89566	3.19225	2.52144	3.27654	1.65654	2.8964	2.44933	2.67442	2.12042	3.12433	3.41809	3.9731
																	3.17066	2.78733	2.58598	3.73506	1.92984	2.7716	2.34346	2.93063	2.26717	2.12826	2.4825	2.07394	2.89976	3.32859
																	2.8466	1.8737	4.28631	4.47334	2.16977	3.68395	2.8972	2.10991	2.49372	2.46617	2.40792	2.67885	3.40954	3.55643
																	2.81879	2.25424	2.50334	4.70355	3.07362	2.82346	2.68302	4.07568	2.55758	2.26321	2.45764	2.91792	2.81174	2.74578
																	3.34612	3.06069	3.70033	3.75363	3.10394	3.06173	3.07944	3.25135	2.59276	2.80867	2.60092	2.22366	3.011	3.11709
																	2.92234	2.45927	3.07596	4.02181	2.49026	3.78889	2.81698	2.72072	2.3438	2.253	2.29702	2.29677	2.73594	2.327
																	3.11601	2.50519	4.22621	4.45557	2.73408	3.22469	2.61059	2.73874	2.2768	1.53876	2.8963	2.64659	3.3533	3.73892
																	1.80058	2.56916	3.51669	3.89257	3.25162	3.83333	2.54439	1.96667	2.39594	1.86751	2.68597	2.7724	3.33007	3.39346
																	2.57239	2.30454	3.74708	3.33764	3.92941	3.09753	2.69548	1.64324	2.05465	2.19697	3.01439	2.98746	3.03301	4.60074
																	2.12752	2.81465	2.82387	3.32229	3.66869	2.7358	2.11137	2.37387	1.78141	2.3735	2.01701	2.86846	2.85819	3.96888
																	2.66443	2.30344	3.00417	2.46607	2.8822	3.16914	2.68769	2.51802	1.63777	2.2618	2.52404	2.56129	2.72494	3.65295
																	3.54075	2.81575	3.11185	3.51858	2.50628	3.61975	2.82165	1.9963	2.38818	2.13636	2.19529	2.70538	2.92176	4.77743
																	3.13902	3.73701	4.53923	3.50969	3.50541	1.77531	2.97975	2.2437	2.50903	2.07681	2.83186	2.74839	3.1357	5.09283
																	3.99616	3.05741	4.88982	2.99919	3.68471	2.80123	2.92445	2.30074	2.4939	2.23362	2.80046	2.83118	3.58802	5.01951
																	3.04027	2.55932	3.25125	3.52827	2.39887	2.44321	2.59112	1.81778	2.94946	2.2382	2.46189	2.69283	3.30073	4.70359
																	2.10163	5.13669	2.90234	2.44184	2.79948	3.25679	2.24533	2.07333	2.52905	2.23467	2.46222	2.61398	3.40709	4.89662
																	3.80729	3.79606	4.05175	2.44023	3.54049	4.02963	2.31698	2.24963	2.35547	2.06801	2.18449	2.64194	3.38509	4.79747
																	4.02205	4.61618	5.39399	2.24798	2.01039	3.34074	1.77259	2.18148	2.49731	2.17759	2.21361	2.43907	3.58191	4.14662
																	3.07095	5.64844	2.39649	3.25444	3.43049	3.25432	2.6947	2.08963	2.57617	2.48908	2.33497	2.89283	3.14425	5.52004
																	2.94535	5.08912	3.59683	2.88853	3.02902	2.52716	2.84969	1.79704	2.54468	2.36822	2.63657	2.93584	2.67726	4.46203
																	3.94631	2.31219	5.39816	2.56947	3.00693	2.21481	2.37539	2.16148	2.32373	2.20155	2.42623	3.15806	2.8533	3.73629
																	2.43145	2.32859	4.86144	2.85137	2.70507	3.18519	2.39408	2.49111	2.2229	2.22727	2.14001	3.59892	3.13081	2.87447
																	2.52157	4.6971	4.56678	2.73021	3.1256	3.69383	1.8824	2.13185	2.76367	2.05955	2.47301	3.42796	2.68337	4.60232
																	3.17258	3.48114	3.77462	3.67205	2.99437	3.12346	2.12617	2.55333	2.50464	2.53383	2.89859	3.30287	3.00733	5.17511
																	2.22627	3.67031	2.94407	4.57108	2.04461	2.20123	2.2243	2.52889	2.22729	1.57611	2.82466	3.25054	2.51711	4.58914
																	1.77765	2.3521	4.4374	4.19144	3.22434	2.62346	2.25389	2.88222	2.30859	2.11099	2.89467	4.06774	2.92665	4.23365
																	1.84051	3.15528	4.04174	4.34895	2.79558	2.74444	1.76791	2.52593	2.40674	1.93058	2.6454	4.26882	2.27628	3.45253
																	2.03551	2.87261	3.94825	3.46284	2.55565	2.07037	3.14408	2.23111	2.78198	2.3432	2.1966	4.1828	2.41443	3.91403
																	1.8766	2.71952	4.22371	3.46446	3.30316	3.09136	2.52259	1.92667	2.72607	2.3802	2.71966	4.0319	1.88631	3.41561
																	2.12631	2.3696	3.62521	3.62197	3.84149	2.75556	2.85436	2.26074	2.67407	2.33369	2.17305	2.74552	2.16626	3.59705
																	1.81607	3.99344	2.60935	3.43457	1.88523	2.37531	2.2905	2.59259	2.69775	2.47674	1.98299	4.20036	4.16039	3.65348
																	3.25437	4.345	2.77295	4.54362	2.48939	1.79383	1.90654	2.95333	2.60791	2.42812	2.45764	3.73656	3.44917	2.74262
																	4.28754	2.81137	3.67529	2.85622	2.85448	2.32125	1.95639	2.76222	2.41333	2.68499	2.68629	4.22473	3.73607	3.78586
																	4.38184	2.56534	3.73873	2.57189	3.07103	2.78748	2.55763	3.46741	2.25903	2.0828	2.71377	4.3914	4.12651	3.15981
																	2.86903	2.86441	2.66027	2.63893	3.16977	1.7084	2.29984	2.15333	2.75586	2.07611	2.30684	3.65412	4	3.23207
																	4.039	2.68398	2.15609	3.04927	4.11044	2.45305	1.86994	2.81556	2.39307	2.65856	2.1037	3.51254	3.32267	2.94357
																	4.94703	4.49809	3.63856	3.40922	3.59333	1.85997	1.94782	3.71704	2.69653	2.26674	2.6634	4.3043	3.33547	2.13397
																	4.73399	4.23291	4.70701	3.71182	2.87137	2.20758	2.10841	3.16741	2.64014	2.05285	2.36703	4.65233	3.32229	2.75949
																	3.3766	3.39584	3.30301	2.6513	3.04461	1.73147	2.5534	2.87111	2.43311	2.02467	2.60713	4.39606	3.91604	2.99525
																	4.30035	4.51886	3.12104	3.70605	3.41923	2.25865	2.28964	2.97704	2.95142	1.99859	2.66143	4.7509	3.21574	3.44555
																	3.93655	3.85402	3.14107	3.68012	3.28627	1.60297	2.32039	3.72074	2.78979	2.15574	2.70723	4.53118	3.47515	3.1344
																	3.3702	4.97813	2.43155	3.48415	2.41663	2.36903	2.82848	2.29407	2.57397	2.30585	2.59797	2.42484	2.92959	3.77269
																	3.40163	3.76381	1.79785	3.21326	2.18182	2.46129	2.57443	3.90741	2.64404	2.06977	2.7213	2.5761	3.54104	4.03717
																	1.84866	4.11864	2.90645	1.90778	3.08485	1.9687	2.39968	3.29407	2.46069	2.19204	2.14426	2.40305	4.47854	3.15557
																	2.57101	3.78021	1.99355	2.89337	2.47273	2.65568	2.5	2.02519	2.90381	2.22939	2.30128	2.49704	3.99511	2.07433
																	2.55937	2.32313	2.3871	3.29683	2.43939	2.38221	2.61327	3.26593	2.31543	2	2.94079	2.58388	4.03238	3.57692
																	2.84983	3.32039	2.25806	2.35447	2.30909	2.32784	2.44498	3.89852	2.53882	2.19063	2.61433	2.57485	3.42282	3.06871
																	3.99942	3.92728	2.32151	3.55043	3.19848	2.85338	2.44984	2.92296	2.42896	1.60923	2.49068	2.60442	3.97741	3.96889
																	2.71129	3.67031	2.00215	3.35447	3.43485	3.18616	1.81715	3.06222	2.29004	1.98767	3.03893	2.36352	3.94352	4.09507
																	1.92782	3.28595	3.62258	2.78963	2.62879	2.08072	2.47411	3.43259	2.36035	1.99577	2.23585	2.56925	3.4887	3.83189
																	2.06461	3.09021	2.88387	3.04323	3.0803	3.13015	3.71683	3.48963	2.34058	1.94961	2.39516	2.44631	3.70294	4.16897
																	2.71828	3.23182	3.7172	3.57061	3.54545	1.74465	3.85599	3.25037	1.96436	2.0895	2.44325	2.61407	3.86634	4.0108
																	2.14144	2.86222	3.83871	2.57061	2.98485	3.3575	3.15696	3.15185	1.82861	2.31869	2.36081	2.33894	3.70633	3.00432
																	3.00815	2.74412	4.49892	2.75793	2.79242	2.70511	3.94498	2.62	1.90308	2.17873	2.54956	3.5347	4.10505	2.83362
																	3.35565	2.73319	3.44409	2.7781	2.41061	2.63591	2.55016	2.85481	1.7605	2.31395	2.58129	2.2132	4.22063	3.61841
																	3.85565	2.59607	4.21613	3.4438	3.26818	2.91269	3.44498	2.02963	2.05241	2.64686	2.38731	2.47277	3.94315	2.76534
																	4.37602	2.82505	5.54946	3.19308	2.64394	2.50412	3.05178	2.9237	2.06188	2.71189	2.66372	3.50078	4.01393	3.00303
																	4.28289	2.3051	2.24194	3.3804	2.63485	3.00329	3.52751	3.66593	1.69207	2.49526	2.38927	2.69592	4.07718	3.29732
																	4.21886	4.35175	5.14516	3.3804	2.37576	2.55025	2.8754	3.45333	2.22737	2.28338	2.22244	3.09026	4.49699	3.41011
																	2.92782	3.40761	4.57957	3.21326	2.80909	2.82208	1.99191	3.34963	2.39408	1.99182	2.67026	2.9334	4.30008	2.90795
																	3.67753	3.5488	4.19892	2.78386	3.05	3.59706	2.34628	3.22963	2.16695	2.34453	2.316	2.4765	3.96235	3.40666
																	4.15367	4.80356	3.51075	3.86455	2.04697	3.85209	2.45793	3.06741	1.9966	1.97287	2.02257	3.15935	4.92432	3.04538
																	4.07625	3.11971	3.2172	2.97118	1.76364	3.12887	2.7945	2.78	1.94031	2.23256	2.52928	3.56022	4.07718	3.01642
																	3.07916	2.91897	4.46129	4.82133	2.29697	3.79119	2.7055	3.92593	1.8464	2.09302	2.2473	2.98662	4.56438	2.8172
																	3.32654	3.92449	4.32581	5.14986	3.16061	4.10005	3.47735	3.17333	1.96409	2.37898	2.40301	2.74821	5.09413	3.2433
																	2.42899	3.18232	3.74194	2.34294	1.88182	4.32463	2.60032	2.97185	2.35598	2.2696	2.53222	2.23156	4.05836	3.14693
																	3.95693	3.88398	2.55806	4.59366	2.87727	3.05927	2.60194	3.09778	2.31303	2.4298	2.00556	2.67134	5.11822	2.62532
																	3.57625	4.42296	2.46989	4.25072	2.67727	4.49103	2.19741	2.92296	2.60131	2.33506	2.90644	2.57734	4.72364	2.92178
																	2.71601	3.94291	2.46559	4.91931	3.38182	2.84611	1.69417	2.44519	2.29774	2.26012	2.21197	3.3352	4.63291	2.82671
																	2.59533	4.66851	3.17097	4.29107	3.36667	3.01251	2.56796	2.89556	2.18127	2.05642	2.47759	2.45534	3.625	3.1344
																	2.11746	3.14549	2.57849	4.3804	3.10152	4.35563	2.03398	2.82963	2.44552	2.295	2.66536	3.43729	4.61483	2.90449
																	2.90105	4.00982	2.71828	2.04035	2.36061	2.03426	2.63107	2.25852	2.13031	1.86865	2.86065	2.77778	4.43486	3.3427
																	4.10056	3.16268	3.03441	4.61095	2.35152	3.67319	2.87217	2.82222	2.54065	2.24203	2.6634	3.16744	4.00602	2.99265
																	1.95093	3.82136	1.98817	5.59366	3.39848	2.77705	2.10032	3.37111	2.14875	2.02842	2.54465	3.54591	4.57869	2.67286
																	2.9115	2.43155	3.25484	4.33718	1.8197	3.25612	3.17799	2.68815	2.25042	2.2416	2.45339	3.54248	5.34074	3.20268
																	3.10539	2.92818	2.63548	3.76081	2.49848	3.61175	2.56311	3.44519	2.47222	2.33764	2.35656	3.64146	4.43675	2.64218
																	4.72969	3.12707	3.03333	4.81844	2.19848	2.36052	3.58738	2.58815	2.47027	2.13092	2.33268	3.74199	4.46687	2.34313
																	3.76026	2.95335	4.54194	3.74352	2.7697	3.01794	3.18123	2.5037	2.2679	1.9789	2.13903	3.13601	4.7805	3.11322
																	3.27916	4.2081	4.15376	3.98271	2.74394	3.53725	3.05663	1.99481	2.08153	2.22782	2.01047	2.81015	5.44089	3.15428
																	3.45455	4.34009	3.26237	2.33718	2.14697	3.13649	2.2055	2.89704	2.50352	2.27046	1.63593	2.44841	3.92583	3.43863
																	3.22204	4.0706	4.24301	2.59654	2.78939	4.3491	1.97896	2.80519	2.67411	2.4888	2.20533	2.44035	5.36521	3.59853
																	4.17216	2.38858	2.52151	2.0634	3.72727	3.87221	2.43528	2.47704	2.31085	2.2963	1.8308	2.23322	4.4119	3.11625
																	4.11183	2.91406	4.16989	2.11816	3.40758	4.27624	1.84466	3.30593	2.23732	2.63307	2.06853	2.8178	4.96574	4.0108
																	4.49718	3.26826	3.43333	2.49635	2.15606	3.64709	2.23463	3.20519	2.18782	2.15159	2.06055	2.4158	3.69089	2.95678
																	3.37409	3.48496	2.86989	2.38686	2.23182	3.94399	1.79244	3.43556	2.45935	2.52369	2.14304	2.42961	4.58133	3.65644
																	3.95897	2.81891	3.84516	2.59708	1.72424	3.17292	2.16887	2.74889	1.92842	2.49871	1.97408	2.43652	5.33923	3.83232
																	3.27353	4.09576	3.14086	3.21606	3.30132	3.40783	2.10466	3.09481	2.08275	2.02713	2.22776	2.59992	4.71122	4.78911
																	3.16814	3.30203	3.85054	3.16934	2.75083	4.21533	1.68865	3.03111	2.36957	2.3006	2.28183	2.76371	4.61032	3.8172
																	3.2502	4.32106	2.75945	2.98102	2.7798	3.84339	2.05981	3.52222	2.62024	2.50345	2.17593	2.30035	4.99812	4.14823
																	3.98391	3.74586	2.97374	2.94015	3.28974	3.38227	1.77924	2.99259	2.71997	2.35659	1.79068	1.96318	5.08358	3.31245
																	3.24618	4.68324	4.39181	2.83942	2.68377	2.98586	1.88303	3.32296	2.3737	2.16624	2.25642	2.95742	5.08321	3.93215
																	2.81094	4.86863	4.42332	3.51971	3.11258	3.55682	2.42832	3.33926	2.45644	2.56288	2.12285	2.52359	5.09864	4.12014
																	2.68142	3.88582	4.28466	3.7854	3.0894	4.17074	2.29551	3.09704	2.09075	2.46856	2.05283	1.98274	4.65211	4.48574
																	2.59936	5.17986	4.52311	2.25401	2.72682	3.51985	2.32102	2.30519	2.05314	2.10939	2.40967	2.8435	4.42056	3.98055
																	3.33628	5.22713	4.59244	2.38686	3.32119	4.05873	1.79068	3.64741	1.83111	2.16451	2.35535	2.60376	3.76807	3.22429
																	2.76428	3.22652	4.09454	3.32555	3.73593	4.24905	1.99384	2.92899	1.61333	2.02842	1.96312	2.84273	4.58697	3.21651
																	2.86163	4.78392	3.55567	3.79854	3.53228	4.67863	2.61038	2.00676	2.01209	1.80749	2.07227	2.03874	4.76619	2.13526
																	3.3572	2.65869	3.2521	3.40584	2.87831	3.72159	2.41249	2.83263	2.70613	1.99871	2.06205	2.65094	4.64307	2.94296
																	3.46903	5.01535	3.67437	4.72701	3.81126	4.41544	2.31574	2.69653	3.30343	1.59604	1.93745	2.50173	4.45708	3.46672
																	2.33628	2.18048	4.08613	3.78394	2.37666	3.43556	2.46878	2.92477	2.4581	1.66064	2.51682	2.80437	3.65023	3.49352
																	3.29928	4.10006	4.06513	3.98978	2.97185	3.93312	1.72559	2.95943	2.8369	2.18093	1.92275	3.01304	4.40663	3.39239
																	2.9461	3.22713	3.85714	2.50803	3.87583	3.05003	1.86368	2.79544	2.61924	1.50974	2.12509	2.9275	3.86408	1.92524
																	5.05551	3.8232	4.75735	3.02774	3.41805	3.75313	2.15128	3.19273	2.19263	2.18949	1.93421	2.53625	3.19691	2.46792
																	1.79405	2.01228	4.71324	1.9854	2.46523	3.65416	1.94107	3.76585	2.36361	2.00177	2.10341	2.50288	3.83547	2.55245
																	1.98793	3.56906	5.07458	3.28613	3.43129	3.80479	2.02111	2.46154	2.37655	2.09416	2.27187	3.09551	3.13178	3.41132
																	3.18021	2.59975	3.22374	3.13723	2.89404	4.12833	1.65611	2.89518	2.71738	2.04073	2.01371	2.49904	2.05535	2.93358
																	3.08367	3.33333	4.30672	3.8292	2.97268	2.90756	2.40897	2.26205	2.66929	2.05785	2.27137	3.41082	2.6762	3.33887
																	2.66854	2.8361	3.56408	3.16496	2.89238	3.95595	2.19701	2.7743	2.6243	1.87603	2.10391	3.29306	3.1092	2.68679
																	2.72969	2.68324	3.77311	3.92409	3.27732	3.72376	2.50923	2.63483	2.74269	2.05903	2.14104	3.52474	3.72365	3.03849
																	2.54304	3.48742	3.52941	3.11533	3.84934	2.78793	2.85136	3.71936	2.48003	2.1039	2.31248	2.4066	3.10416	2.99925
																	2.60257	3.02455	4.6271	3.91095	2.63079	2.49755	2.02375	3.13779	2.61052	2.38017	1.98779	2.70809	3.35951	1.88981
																	2.76267	2.80172	2.66282	3.93285	3.59685	2.58347	1.85136	3.05748	2.26519	1.92591	2.07575	3.0257	3.94918	3.21887
																	2.41271	2.3186	3.59874	3.14307	3.14073	2.28231	1.97537	3.56467	2.67604	2.14374	2.08871	2.6402	2.04074	2.81057
																	1.99508	2.54942	2.7521	3.90219	1.75083	2.87016	2.63676	3.09721	2.51434	2.63518	1.76252	3.21135	3.26333	3.31245
																	2.47541	3.4113	3.82248	2.74161	2.82781	3.09649	2.73263	2.56298	2.8788	2.38135	1.68328	2.6847	3.54515	3.2883
																	2.46393	2.61142	2.89286	3	3.06457	2.85706	1.86368	3.48859	2.83718	2.64463	2.0167	3.1074	4.27929	2.84981
																	3.09672	3.01105	2.5021	2.3854	2.9197	2.73913	2.54617	3.49112	2.78431	2.14522	2.15101	2.81166	4.36119	3.60453
																	3.1082	1.90546	3.70798	4.13431	2.64156	2.48005	2.49692	3.07439	2.80202	2.32704	2.17219	2.85424	3.9244	3.32453
																	2.95902	2.18907	3.59034	3.41168	2.62748	3.55152	1.89446	3.00592	2.51631	2.52597	2.232	3.37361	4.27005	2.71321
																	4.53279	1.89748	3.95483	3.78978	2.53146	2.75283	2.69041	2.82164	2.85799	2.31198	1.88936	3.38703	4.0651	2.63623
																	3.53934	2.02732	3.06303	2.0365	2.80546	2.67838	2.4934	3.06932	2.7396	2.35213	1.70297	3.01995	3.8278	3.52619
																	3.76557	1.86885	5.02731	5.26131	3.66887	3.06849	2.6438	2.78952	2.44854	2.23347	2.28981	3.35328	3.35909	3.64799
																	2.97049	2.90984	3.1292	2.1781	2.92632	3.60274	2.47054	2.55537	3.05906	1.97934	2.08946	3.62409	3.92566	3.78563
																	3.43443	3.4235	4.65966	3.47883	2.61672	3.70816	1.96306	2.15807	3.02278	2.11482	2.22352	3.67549	3.35111	3.62363
																	4.32623	2.80328	2.1145	2.36642	2.59603	4.45027	2.2788	3.52832	3.33155	2.34209	2.20259	3.81857	3.96766	3.91474
																	2.60984	2.57104	5.20903	2.42628	3.43543	3.65634	2.27792	2.75909	2.67801	1.80195	1.88737	2.93786	4.231	3.50183
																	2.80164	3.59836	4.40546	2.3927	3.69702	3.91126	2.62269	3.08791	2.81384	2.43536	2.07575	3.67702	3.9223	3.80999
																	3.71148	2.21858	2.6187	4.54161	2.90232	3.99464	2.89974	2.67033	2.95304	2.40555	2.0451	3.65401	3.8887	3.83069
																	3.63279	1.7623	4.03992	3.25839	3.05712	3.14532	3.10554	2.86475	2.81749	1.79073	2.04037	3.41235	3.86602	4.05603
																	3.63115	2.46175	4.30147	4.49343	2.68874	2.73377	2.58311	3.36433	2.76997	2.07556	1.57164	3.944	3.70979	3.2704
																	3.43934	2.70492	4.29307	4.82482	2.53725	3.92317	2.61478	3.75063	2.55568	1.84445	2.25093	3.61834	3.58505	2.90987
																	3.42623	3.22678	5.09874	3.86715	3.96689	3.22335	2.5409	3.29924	2.67295	2.25443	2.30576	2.91254	3.78244	2.06821
																	2.97705	2.84426	2.94958	4.82044	4.12914	3.14473	1.86368	2.99408	2.70613	2.00118	2.08273	2.79248	3.71819	3.1486
																	2.42131	2.38525	4.19013	4.11971	3.47517	2.1221	1.8197	2.82671	2.77053	2.51033	2.38624	2.7407	3.8698	2.58343
																	1.98689	2.86885	3.88025	4.64672	3.38825	2.50506	2.51011	2.68639	2.50619	2.24911	2.04261	3.3575	3.69131	2.18636
																	2.1623	4.40164	4.59874	4.77956	2.57202	3.81894	2.87071	2.31699	2.21316	2.31434	2.03339	3.40928	3.49433	3.13276
																	2.25574	4.51093	4.16071	5.67737	2.62169	2.39607	2.63852	3.30854	2.64904	1.86039	2.12435	1.93143	4.1659	2.30451
																	2.53279	2.61475	4.20378	6.14161	1.75993	3.3919	1.96042	2.22401	2.06271	2.12397	1.90456	2.20319	4.09366	3.18758
																	2.46721	3.98087	3.76681	5.39708	1.95116	3.6212	2.55673	3.32122	2.25562	2.01771	2.24022	2.68041	3.958	3.29354
																	2.11148	4.11475	3.31408	4.17664	3.27649	2.98749	2.67634	2.23246	1.73607	2.13518	2.38773	2.37576	3.42587	3.48356
																	2.54754	3.25137	3.29832	4.07007	3.14652	3.8237	2.33509	2.19696	2.26107	2.09858	2.45894	2.66068	3.86476	2.26675
																	3.31475	4.26776	1.79937	4.97956	2.46275	2.55331	2.98681	2.90786	2.60041	2.13135	2.70562	2.55111	3.62579	3.08648
																	1.84098	4.55738	2.28151	5.12993	2.14275	3.79095	1.79244	3.27557	2.23648	2.44392	2.66031	2.38765	4.20454	2.96346
																	2.39836	4.77322	3.66912	2.31117	2.45772	3.19416	2.07212	1.77599	2.69918	2.09416	2.36865	2.01518	3.97228	2.76248
																	3.59672	4.43989	2.7416	2.73833	2.98991	3.82132	1.97537	2.69569	2.46107	2.04162	2.17479	2.50481	3.99664	3.1754
																	3.8	2.5929	3.11555	2.26025	1.93251	2.10959	2.27792	3.75063	2.41516	1.53719	2.25554	3.51974	4.95632	3.6553
																	4.06393	3.14208	1.97059	2.76945	3.21024	2.37463	1.74406	3.22739	2.16189	2.1395	2.30153	3.12171	4.54431	2.8989
																	3.60656	4.3388	1.91552	2.41584	2.71839	2.43955	2.87159	2.83939	2.66844	1.98504	2.49302	3.31478	4.11886	3.35566
																	4.04754	4.40437	1.98283	2.61386	2.75718	1.95295	2.28056	3.83178	2.6918	2.35958	2.3724	2.25455	4.14826	3.40195
																	4.65902	3.83333	3.10783	2.23621	3.08223	3.28946	1.71416	3.18597	2.41844	2.24471	2.14617	3.01215	3.69551	3.31425
																	3.72787	4.72951	3.14835	2.45545	3.13732	4.21144	1.96306	4.33981	2.66311	2.12408	2.67291	3.45091	4.59429	3.55177
																	4.51311	4.69945	3.76168	3.15983	4.01319	2.74926	3.2146	2.86982	2.22172	2.34047	2.64804	2.35121	4.66863	3.40317
																	4.67049	4.51093	3.77266	3.80905	3.06672	3.71828	1.87687	3.54269	2.43648	2.7523	2.52402	2.93573	4.7648	2.90012
																	4.14754	3.3224	3.75824	2.71994	3.45772	3.48719	2.68514	3.25106	2.44672	2.71961	2.02351	2.37298	4.61529	3.40438
																	2.11803	4.21858	3.14011	4.8133	2.68503	4.25015	2.34565	3.26205	2.04016	1.84622	2.56661	2.67055	4.34481	2.86845
																	4.71803	4.13934	2.85371	3.90948	2.97828	3.09887	2.5022	3.45985	2.55779	2.24448	2.27973	2.67434	4.81436	3.45311
																	4.46885	4.19126	2.6875	4.57709	2.65167	2.6355	1.93668	2.81572	2.68074	2.53246	2.47155	2.11716	4.59597	3.16687
																	4.45902	2.66667	3.19986	3.28996	2.05043	1.66942	2.1073	3.0355	2.43115	2.47353	2.35366	2.41093	3.86938	2.95859
																	4.39672	4.47268	2.12706	4.92645	2.18386	2.42645	2.15919	3.38546	2.96025	2.51496	2.73901	3.104	4.63923	3.30085
																	3.90164	2.51093	3.38805	4.86704	2.31575	2.59174	1.75022	1.96671	2.73033	2.23366	2.35298	3.00506	4.05502	3.95615
																	3.96557	2.28415	3.60783	4.77228	3.01086	2.86777	2.2102	3.19216	2.2873	2.6692	2.62283	2.63259	4.25913	3.18636
																	3.30984	3.81967	3.1978	4.11174	2.3429	2.38182	1.96306	2.20607	2.55287	2.41459	2.54651	2.84944	3.70559	3.65286
																	2.9459	3.52459	1.96154	3.62093	3.15438	2.31901	2.23395	3.22377	2.2627	2.55755	2.53118	2.56984	4.93784	3.4933
																	3.12787	3.68033	4.72321	4.38472	1.98371	3.08595	2.39842	3.02571	2.43484	1.80801	2.33663	2.7629	4.61277	4.41048
																	2.81967	3.68306	3.29121	3.84866	1.70908	3.24132	1.96306	2.70881	2.66557	2.39111	2.85656	2.47293	3.44771	3.86724
																	2.6	2.95628	4.9581	3.92362	2.56168	2.89256	2.01143	3.25369	2.72336	2.3186	2.37615	2.34691	4.64679	3.09379
																	2.21762	2.87978	3.57005	3.26591	2.76261	2.47934	2.26385	2.97851	2.44877	2.21248	2.03339	3.00177	4.41831	3.5676
																	4.15817	3.5765	5.13942	3.29562	1.89139	2.94215	2.26473	2.41045	2.75287	2.27141	2.55503	3.35172	4.2499	3.65773
																	3.30892	2.72951	5.34135	3.9604	2.3941	2.5719	1.83113	2.58154	3.00697	2.5709	2.63169	3.86893	4.24948	3.50548
																	4.23036	3.25137	6.48214	4.00283	2.60279	2.76364	1.93668	3.10957	3.01434	2.76059	1.9908	4.01999	4.64973	3.51766
																	3.56369	3.24044	2.80701	3.32249	2.90225	2.04959	2.52155	3.16983	2.78566	2.43531	2.57274	3.35172	3.65813	3.51035
																	4.32272	3.0765	3.24657	2.06082	1.70209	2.93884	1.68074	3.0236	3.46107	2.79903	2.40545	3.88462	4.43217	3.33374
																	4.72824	2.80328	4.39286	2.16266	2.15206	3.39504	1.98891	3.10872	3.07623	2.17012	2.45758	3.64879	3.98236	2.8039
																	3.96391	3.37432	3.26374	3.13154	2.16447	2.87769	2.98392	2.91403	2.82418	2.39756	2.40818	3.01949	4.95086	2.32156
																	3.85456	4.1612	4.28434	3.45827	2.30644	3.10744	2.5449	3.0295	3.39959	2.31262	2.0201	2.7144	3.29189	3.06577
																	2.5913	4.34973	4.05838	2.18529	2.22498	2.70744	2.04989	2.6397	3.04631	2.17173	2.30835	2.5537	2.62071	2.90987
																	3.35244	4.60109	4.82486	4.2645	2.88208	3.21322	3.08814	3.13949	2.2541	2.46225	2.06917	2.91567	2.5075	2.95981
																	3.87367	4.46448	3.0989	4.11457	2.52056	2.7719	2.69568	2.93679	2.34262	2.37914	2.18194	2.46102	2.95307	3.06943
																	4.95966	4.58743	3.82898	4.15559	3.27308	2.57355	2.31042	3.79899	1.99016	1.92864	2.22726	2.89777	3.33962	3.08161
																	4.65393	3.89617	3.86951	4.92928	2.55314	3.38678	3.13581	3.43405	1.96593	2.55387	2.11141	2.6615	3.11514	1.99635
																	3.32166	4.27049	3.35027	2.77086	2.41893	2.47438	3.18958	3.01475	2.7896	2.47491	2.51175	3.31981	3.32463	2.34957
																	4.32696	4.19945	3.25824	2.76238	2.94802	2.3124	2.79878	2.33249	1.65774	2.55018	1.60185	2.9467	2.47412	3.20532
																	3.93312	3.52459	3.17926	4.14993	2.50039	2.94876	3.25665	3.51412	2.39428	2.32574	1.84465	2.99244	3.33575	3.36534
																	5.49045	4.45902	2.33654	3.19943	3.1986	2.17686	3.02384	1.77413	2.37347	1.91575	2.04563	2.93874	3.44412	2.9419
																	4.05732	4.20219	3.88874	4.26733	2.40574	2.75537	3.18404	3.01938	2.40598	2.23895	2.0937	2.68695	3.61151	3.62826
																	3.3758	3.69126	3.52816	4.18388	2.83553	2.77355	3.61253	3.62621	2.72458	2.17979	2.37968	2.66229	3.26512	2.68735
																	2.79299	3.1694	3.74382	4.12871	2.40341	2.07603	3.78936	3.17994	2.81352	2.44084	2.24905	2.72951	3.56507	3.05022
																	3.29087	3.97541	4.00275	2.52192	2.09154	2.84463	3.06319	3.41129	2.42861	2.12201	1.8164	3.22792	3.78423	4.09552
																	2.84183	2.69126	3.0728	2.47808	2.25213	3.35702	3.72339	3.44669	2.72328	2.41736	2.1157	3.16269	3.79245	4.37863
																	3.17728	3.29235	3.7342	3.40211	1.9294	3.30744	3.33758	1.91445	2.77867	2.55479	1.65345	3.18775	3.51863	4.30921
																	3.06157	3.33607	2.82692	4.62947	1.88517	3.05785	3.86752	3.43321	3.2697	2.06308	2.14068	3.47932	3.21432	2.79961
																	2.48726	2.75683	3.79533	3.26737	3.10756	2.95702	2.62694	1.95407	3.0658	2.10497	2.00244	3.28401	3.89598	3.50714
																	3.00106	2.45042	3.19437	3.94316	2.35029	2.59174	3.75166	3.09524	2.94174	2.32758	1.70913	3.13365	3.58491	3.38109
																	3.10828	4.11237	2.85371	4.52211	2.84157	3.00826	4.10144	2.93047	2.78362	2.25276	2.08175	3.08393	3.82777	3.47612
																	1.93418	3.13787	3.03709	3.70947	3.05087	2.43471	2.69235	3.00169	2.21534	2.4238	2.4598	3.31941	3.54523	3.68045
																	2.35138	3.45798	3.2081	3.78316	3.77471	2.53388	2.74723	3.07922	3.28375	2.60704	2.75502	3.3206	4.33478	3.50566
																	4.17941	3.73466	3.19505	3.45895	2.8968	2.67107	2.18237	3.27644	3.33706	2.38697	2.09397	2.93278	2.91921	2.28951
																	3.69958	4.11426	5.00687	3.95158	2.59593	2.04959	4.28326	3.09903	3.3498	2.15239	2.42531	3.16508	4.06531	2.86706
																	1.99894	3.00755	2.68544	3.04632	3.3561	3.09752	2.95233	2.77286	2.72666	2.32735	1.86502	3.98926	3.51379	2.79074
																	3.14756	3.27573	3.77198	3.79579	3.5407	2.86777	2.44734	2.52592	2.71834	2.39111	2.32835	2.95982	3.44315	2.88331
																	3.19745	3.39188	5.51305	2.44211	3.62209	2.67273	3.53215	2.41045	2.67672	1.82251	2.1415	3.11416	3.36236	2.81635
																	4.19851	3.7611	4.12706	3.08842	3.21512	2.85124	3.22561	3.0944	2.52926	2.44153	2.18713	2.91527	3.42332	2.72083
																	4.32059	3.45798	4.10783	4.43579	3.61047	2.10744	4.25111	3.58871	3.04473	2.35497	2.11298	2.76611	3.627	2.72674
																	2.50743	2.79698	3.54327	4.27789	3.63372	2.63802	3.33758	2.54151	2.81482	2.59093	2.60972	2.61416	3.16691	2.52486
																	3.61253	3.1898	3.6147	2.64	3.64244	3.39835	2.88692	2.81121	3.22237	2.65631	2.75421	3.91249	4.07112	3.18907
																	3.40764	3.35883	3.5158	3.91579	4.22093	1.64628	3.61364	3.13021	2.73524	1.74309	2.16812	3.25298	3.6715	3.13836
																	3.78769	3.33333	4.12431	3.64211	3.81831	2.77521	3.77605	1.99705	2.7896	2.28844	2.27974	4.42721	3.40155	3.08075
																	3.56157	3.48536	3.3283	3.75368	2.72238	2.2281	3.13636	2.73156	2.7883	2.18209	2.64775	3.51114	3.64635	3.32742
																	3.80573	2.3966	3.54945	4.06105	2.76163	3.05124	2.97062	3.78424	2.99662	2.43048	2.84737	3.51154	3.77794	3.21418
																	2.81529	3.0406	4.60508	3.62316	2.34157	3.21653	2.93459	3.45976	2.89961	2.55617	2.30065	3.84288	3.88147	3.29394
																	2.85775	2.56563	5.26099	3.40211	3.93023	2.71901	3.30654	2.96376	2.65462	1.99701	2.46741	3.67263	2.85922	3.00837
																	2.77813	2.91596	4.50275	3.81684	3.5218	2.44959	1.8847	2.20017	2.88817	1.69176	1.59316	3.81146	3.82051	2.80601
																	3.42144	2.51086	4.16758	3.41684	3.11628	1.8595	2.38415	2.8268	2.21831	1.78821	2.46632	2.44588	4.36817	2.93205
																	2.88004	2.8187	4.07486	3.89684	2.73837	2.94711	2.16353	2.35988	2.09228	1.90608	2.48995	2.69944	3.19594	3.23584
																	1.8896	3.37866	2.80082	4.84421	3.34012	3.29091	1.96951	3.02065	2.12846	2.08656	2.02988	2.81069	3.71843	2.45052
																	2.01911	3.66667	3.84066	4.29053	2.26744	2.25785	1.82539	2.24484	2.02428	2.11857	1.93373	2.78008	3.68215	3.28114
																	2.77813	4.36355	4.43201	4.50105	2.44767	3.56033	2.43514	3.22208	2.40554	2.29087	2.21972	1.8577	3.96952	3.23831
																	3.3949	3.63078	2.74522	3.09263	3.11483	3.42479	3.04157	2.95112	2.38757	2.2795	2.20994	3.42605	4.10934	3.15362
																	2.00743	3.49386	4.70237	5.53684	3.35901	3.16364	2.09922	2.64855	2.356	2.60449	2.29115	3.32385	4.1045	2.84441
																	2.3896	3.31539	3.60979	4.88421	3.32994	1.94876	2.0837	2.933	2.42205	2.26073	1.96768	2.99483	3.22303	3.32299
																	1.80573	4.27573	4.11171	3.90105	2.43169	3.19174	2.51829	2.86389	2.54298	1.91527	2.21211	1.72574	3.86647	2.82127
																	2.24098	3.67422	4.79036	4.95368	2.81686	3.46777	1.71341	2.57227	2.93662	2.56696	2.36638	3.60673	3.776	2.62137
																	1.90518	4.42115	5.14614	4.66316	3.31105	2.36694	2.15466	2.86136	2.33196	2.14245	2.41228	3.24019	4.29511	3.55736
																	3.28207	4.65345	4.47896	2.74105	3.11047	3.01157	2.21896	3.03329	2.56969	2.2522	3.00054	3.489	3.73682	3.16593
																	2.53546	4.87347	4.67253	3.97474	3.18605	2.91405	2.78603	2.90687	2.27635	2.41939	2.54454	3.73609	3.66086	2.7031
																	2.7992	4.63173	4.67406	4.71368	2.70349	3.75372	2.59922	3.3405	2.66051	2.51635	2.60429	3.87667	4.60861	3.60512
																	2.73944	3.49103	4.97016	4.2	3.40988	3.80661	3.11197	3.24863	2.35211	2.22349	2.58474	2.06555	4.36043	3.59921
																	2.68207	4.63362	5.34353	4.82105	2.99564	2.03471	2.56874	3.27181	2.71952	2.35513	2.85035	3.00474	3.98452	4.55736
																	2.83904	3.88291	5.23336	4.09684	3.44331	3.00992	1.79324	2.81612	1.72535	2.03384	2.49402	3.55455	3.83309	4.12703
																	2.27809	5.42871	5.0352	2.73053	3.12064	1.90744	2.93404	2.94444	1.87227	2.22036	2.60538	3.76714	3.70489	3.21615
																	4.30438	5.19263	3.9365	2.14947	3.02616	1.99504	2.22672	2.71987	2.93492	2.25874	2.37751	3.06511	4.07063	3.75037
																	3.70518	3.11143	4.3948	2.84842	2.97238	2.04559	3.31375	3.17449	2.41719	2.24282	2.6358	2.60759	4.06144	3.16987
																	4.18566	5.44193	3.66029	2.96842	2.49564	2.69871	2.78548	2.48513	2.56945	2.40375	2.58908	3.14058	2.94872	3.05613
																	4.05578	5.60529	4.58072	2.70526	3.30669	2.70268	2.92905	2.98826	2.09155	2.47114	2.2333	2.90599	3.94146	3.35746
																	2.96255	4.85364	4.67483	2.86526	3.18314	2.97225	3.04545	2.89515	3.25109	2.1652	2.06898	2.70893	4.02032	3.07189
																	3.06295	2.51841	4.48738	2.08842	2.68605	2.38454	3.34146	3.60798	2.54347	1.9383	1.86876	3.4489	3.63183	3.12014
																	4.17291	4.59207	4.96251	3.58526	4.05814	3.42121	2.78104	3.08529	2.39072	2.10065	2.08307	3.92799	3.26512	3.32102
																	4.43825	3.41737	3.79801	1.96421	3.73401	2.6561	3.26441	3.64632	2.88004	2.13165	2.5075	3.76412	3.93856	2.71246
																	2.6502	3.88763	4.33206	3.8207	2.74709	3.07532	1.71286	2.99296	2.87882	1.99915	2.2868	4.17508	4.00871	2.72057
																	3.51873	4.14164	3.22647	3.69775	2.19041	3.33499	2.53492	4.22066	2.63307	2.118	1.91718	4.46141	4.02854	2.10479
																	2.26295	3.67233	3.39021	3.40061	2.95	3.08622	2.6857	3.07512	2.90748	1.99744	2.1332	3.60198	3.16255	2.54463
																	2.99442	2.82908	3.48508	4.01434	3.31327	3.55401	2.45122	2.94053	2.55488	1.74438	2.07913	4.16861	3.34736	3.70505
																	2.56892	3.50331	2.95027	4.40369	2.45646	3.88305	2.05044	2.34898	2.61122	2.02474	1.88474	2.93445	3.71214	4.04269
																	4.349	2.52125	3.29151	3.82172	2.29728	3.10406	2.39856	4.2856	2.92788	2.07336	2.20988	3.99439	3.67392	3.35188
																	1.86454	2.2389	3.87529	4.5748	2.7898	3.667	2.6602	2.98279	3.01311	2.6025	2.06464	4.15265	3.55443	2.88357
																	3.4988	2.35977	3.95792	4.36168	3.12449	3.29138	1.7949	3.58451	2.23167	1.66591	2.09683	3.81544	4.22787	2.97025
																	2.13944	3.38621	3.00689	3.83607	2.83946	2.72745	1.95089	2.9554	2.84628	2.59539	2.53502	3.33463	3.98355	3.5304
																	3.01833	3.95279	4.04132	4.52971	2.30102	3.13677	1.84219	2.57746	2.16561	2.54052	1.65053	3.37646	3.12046	2.59508
																	2.851	3.2068	5.12701	3.64549	2.61667	3.88008	2.12963	3.59703	2.83997	2.35599	2.319	3.23674	4.13159	2.40362
																	3.02709	3.47214	3.67483	3.90574	2.69728	2.66303	2.10386	2.89358	2.57382	2.87006	2.28607	2.30358	3.40397	2.70505
																	2.55299	2.57885	4.4912	4.79098	2.84864	2.36571	2.03704	2.9108	1.66853	1.93204	2.07741	3.22208	3.7194	3.72445
																	2.04223	3.32106	3.66871	4.35143	2.78776	2.94549	2.48229	3.36072	2.67266	2.37902	2.3969	1.9477	3.01403	3.49935
																	2.33625	2.11143	2.99082	3.78279	2.93571	3.6551	1.88647	2.40767	2.71297	2.3375	1.87466	2.25896	4.06483	3.27555
																	2.52032	2.50519	3.92043	4.14549	2.33503	2.95441	1.85427	2.56651	3.0272	1.90134	2.48267	2.50401	3.98645	2.19276
																	2.24701	2.13722	3.66794	4.57992	1.7602	2.48761	2.40821	2.39906	2.86887	1.99517	2.12116	2.48039	3.79342	3.31695
																	2.38406	2.40427	3.65876	4.23566	2.6517	2.56095	2.48631	3.29656	2.64862	2.08075	1.95625	2.66048	3.01645	3.09573
																	3.32749	2.99671	3.7062	4.88627	2.27585	3.5223	2.68841	2.59155	3.22025	1.96929	2.40329	2.7364	3.59361	3.13066
																	2.43825	2.80526	3.40398	2.43955	3.0483	2.50248	1.85507	2.39358	2.79553	2.34546	2.36495	2.81021	3.49831	3.27814
																	2.86375	3.45933	3.99235	3.71721	3.26224	3.0664	2.33414	2.85837	2.73045	2.38385	2.46277	2.69802	2.23948	3.02975
																	2.51554	3.58669	4.04208	4.73258	2.74388	3.51536	2.6095	2.62911	2.50729	2.46346	2.51413	2.86166	2.60232	3.13583
																	3.54183	2.9433	4.13695	4.22234	2.32925	2.92567	1.99678	2.64163	2.53133	2.49616	2.32268	2.36145	3.22109	3.32471
																	5.06375	2.98028	4.05585	3.72746	2.75918	2.5005	2.18357	3.70344	2.38927	2.20074	2.47481	2.11135	3.01016	3.60155
																	5.27092	3.48069	4.0352	3.96414	1.69796	2.72745	2.40741	2.26917	2.54274	3.00028	2.47235	3.00886	2.05902	3.71281
																	2.90359	2.41249	4.51262	4.45492	2.42075	2.8553	2.20934	3.11346	2.644	2.23401	2.28705	3.08098	3.04451	3.83182
																	3.24223	3.12818	4.36266	2.95594	2.47415	2.48464	2.68438	3.17136	2.02501	1.63918	2.37651	3.15437	2.6536	3.75679
																	5.349	2.94248	3.81025	3.45594	3.86701	3.09316	1.7649	2.61111	2.28849	2.19846	2.32096	3.07212	2.45224	4.30918
																	4.61116	3.90304	2.51262	4.41598	3.49184	2.85233	2.0153	2.85603	2.30986	2.11459	1.82649	3.19232	2.78055	2.5912
																	4.16096	4.16763	5.07957	3.93545	3.47721	3.32607	1.94525	2.54382	2.25012	2.03867	2.37012	2.74146	2.58735	3.52523
																	2.41673	2.39852	4.89594	4.64959	2.93129	3.84836	1.94928	3.15649	2.05615	2.14018	2.23101	2.97469	3.15448	4.0401
																	4.47888	4.86196	4.72762	4.42725	3.0932	3.31913	2.05072	2.44288	2.02856	2.16804	1.93242	2.90342	3.52883	3.93532
																	3.98566	5.41249	4.17751	4.23873	2.78061	3.09019	1.83494	3.37324	2.49879	2.10037	2.2959	2.85491	3.1037	4.35576
																	4.15697	4.70419	5.07498	5.31148	2.36429	2.16749	2.55072	2.45227	2.47217	2.46375	2.45048	2.93547	3.26721	3.93273
																	4.09482	4.07231	3.52334	4.05635	3.23537	3.08622	2.42915	3.42645	1.69361	2.37191	2.21652	3.44707	3.18804	3.71798
																	3.21434	3.28513	4.01301	5.65881	3.38333	3.14073	1.65298	3.50861	1.98306	2.37248	2.59032	3.44918	3.21472	3.73739
																	3.88606	4.52753	4.4736	2.86783	2.6415	2.93162	2.50725	2.70344	1.76791	2.09212	2.4635	3.0582	2.98967	3.11514
																	3.50438	4.45768	4.2303	5.31352	2.16259	2.80575	2.75523	3.73005	2.86084	2.13847	1.90981	3.19823	2.92513	3.5912
																	2.43187	3.61545	1.91813	5.34836	2.86483	3.11001	2.05233	3.29969	2.47314	1.70154	2.22536	3.36904	3.11876	3.72445
																	2.15538	4.28759	4.29992	5.10143	2.70919	2.42616	2.43317	2.63615	2.46007	2.01537	2.24281	2.90215	3.26162	3.57697
																	3.91952	4.51602	3.94109	3.5748	2.8268	2.35481	2.02738	2.12911	2.33301	1.97126	1.6869	2.79798	3.45955	3.81242
																	3.66215	5.37058	3.86381	3.0748	1.95143	3.39148	2.10064	2.64632	2.83374	1.77607	2.41779	3.2286	3.49957	3.7542
																	3.61833	3.26705	4.22035	5.30123	2.48449	3.5887	2.55717	2.39671	3.09487	1.90241	2.28951	3.03079	3.11446	4.17206
																	3.75378	4.08628	4.18363	5.59016	3.42481	3.45689	2.13205	2.74022	3.00871	1.5859	2.42025	2.84521	3.48408	3.01035
																	2.54741	3.47987	3.6228	2.87602	2.53072	3.48167	2.26973	2.6831	3.20426	2.20087	1.84787	2.80894	2.87478	4.08538
																	3.38884	4.02301	2.38868	2.53586	3.59626	3.11695	3.10709	2.78638	3.00363	2.16477	2.80265	3.39899	3.22892	3.21604
																	2.42709	3.55053	3.98011	3.6373	3.35459	3.3112	1.82931	2.14134	2.93345	1.89472	2.60555	3.63475	2.52453	3.71022
																	4.38986	3.30978	2.16985	4.19467	3.23523	3.47869	2.57407	3.33145	3.16868	2.85027	2.31851	3.09785	2.19234	4.00647
																	3.44055	3.30567	3.20658	2.99693	2.84143	3.58474	2.37118	2.66148	2.93466	2.73797	2.59155	3.58372	3.0611	3.79301
																	3.80962	4.08463	3.51798	3.81352	3.90404	3.51734	2.75684	3.72155	2.909	2.49599	1.98599	3.2286	3.24053	3.39586
																	2.55621	2.90222	3.70543	3.41598	3.11118	3.80079	2.2504	3.01555	2.94167	2.21658	2.61637	3.50949	2.9191	4.37775
																	3.68226	4.09285	4.25937	3.76332	3.80398	2.84836	2.0934	4.09753	2.99056	1.85495	1.63111	3.04597	3.03485	4.43726
																	4.44509	1.80937	2.59373	2.25922	2.2282	3.57582	2.19404	3.54346	3.01162	1.89104	2.81224	3.30747	3.76592	4.23933
																	2.85185	3.27527	3.90436	3.5625	3.512	3.61546	2.66506	3.61555	2.90271	2.26404	2.65274	3.48882	3.70912	3.45666
																	1.81871	2.70583	3.77888	1.90471	3.31422	3.10505	2.55395	3.73357	2.894	2.16009	2.913	2.51033	3.01979	2.7555
																	3.02209	2.42071	2.15838	3.32992	3.84786	2.90486	1.97746	3.98869	2.962	2.05448	2.53133	3.7849	3.54948	4.05045
																	3.30149	2.89565	2.35845	3.55225	4.20363	2.95639	2.12721	4.16749	2.35189	2.07086	2.61096	3.45213	2.70912	3.21345
																	3.99545	3.61873	1.96334	2.52254	2.01755	3.55897	1.97262	4.89611	2.87827	2.0625	1.70288	4.04049	2.78012	2.71928
																	4.22352	2.91865	2.55703	3.22234	3.26858	3.96432	2.38647	5.7258	2.76646	2.03275	1.72204	3.69802	3.62091	3.3066
																	3.32878	2.47823	3.92363	3.50226	3.68578	3.04163	2.03543	3.23039	2.0435	2.33723	1.75276	3.54871	3.98623	4.24321
																	4.41975	3.87182	3.22301	2.89925	3.01346	2.65213	2.2963	4.71873	2.26563	2.52574	1.73183	3.94264	3.42642	3.70893
																	3.87135	3.46015	2.35234	2.57143	4.31305	3.30525	2.40419	5.26643	2.39456	2.67614	1.87627	3.86546	4.23709	3.99612
																	2.96036	3.54807	2.69552	3.66917	3.59977	2.89891	2.69726	4.88693	2.84738	2.33857	2.036	3.84943	3.85198	4.06986
																	3.42235	3.86196	3.77597	3.42556	3.80632	2.66402	1.97101	5.02827	2.37592	1.9756	1.5883	1.75597	3.34079	3.25744
																	4.01949	4.06327	3.22811	3.24812	4.0117	2.61249	2.5628	5.39505	2.19612	2.01939	2.45602	2.33291	3.77151	3.30272
																	3.10786	3.30156	1.9002	3.65714	3.64541	2.14767	1.8905	4.85512	2.35689	2.36029	2.38043	2.55052	2.87177	4.42044
																	2.55361	3.99671	1.89308	2.7609	2.37741	2.41724	1.77053	4.78163	2.0365	2.65742	2.31406	2.87799	3.16997	4.1022
																	2.37557	3.94495	3.20876	2.42256	3.37507	1.59799	1.68357	4.04735	2.41709	2.4512	2.10101	3.25535	3.4716	4.69987
																	2.83821	4.45111	3.17006	2.53835	2.25453	2.38275	2.40695	3.64735	2.62058	2.64639	2.00832	2.37275	3.69148	2.97801
																	2.79077	4.00904	2.80448	2.63459	3.47104	2.80151	2.12531	4.09894	2.70602	2.72293	2.25287	2.31866	3.48193	4.52781
																	3.05328	3.20953	4.19145	2.40902	3.16033	2.81826	2.65012	4.12367	2.60466	2.36865	2.09921	2.69015	3.35628	4.40103
																	3.25796	4.30156	4.48269	3.95338	3.50965	2.63149	2.2866	4.75972	2.62524	2.06283	2.10056	2.77358	3.56842	3.86158
																	2.45289	3.77239	3.48371	2.92331	3.23757	1.99162	2.15012	2.71802	2.78447	2.46156	1.79933	3.33711	2.4815	4.44243
																	2.42625	4.3862	2.80448	4.19398	3.51902	3.39531	2.9938	4.78799	2.64078	2.06818	2.06727	2.74969	4.22676	4.29625
																	3.32749	1.94823	5.28921	3.36391	3.88063	2.78057	2.28164	4.47633	2.78602	2.60328	2.02452	2.9979	3.5895	4.00259
																	3.1371	2.46421	5.51731	3.40752	1.73025	2.59548	2.99007	3.10459	2.75961	2.27507	2.31856	2.96101	3.98666	4.6533
																	2.93697	3.46123	4.12525	5.41203	2.91164	3.60804	2.75434	3.8318	2.76505	2.60795	1.74668	2.78868	3.19062	3.84088
																	3.45419	2.93141	4.55092	3.98647	3.23698	2.99414	2.15881	4.67067	2.82485	2.35996	2.20202	3.09811	4.30336	4.02587
																	3.4204	3.62823	5.77291	4.3218	2.58748	3.45561	2.5794	4.8	2.65631	2.5732	1.93723	2.48595	3.36274	3.3467
																	2.49253	2.92445	5.40224	2.84962	3.95319	3.10637	2.15012	4.56042	2.35068	2.79078	1.94151	2.96855	3.93933	4.89263
																	2.95776	3.64215	5.69857	4.93383	3.44119	3.00084	2.49876	4.14629	2.51922	2.65608	2.06457	2.67044	3.39845	3.4903
																	2.88759	3.64115	4.84318	4.70226	2.35752	3.63149	3.09305	4.42898	2.81592	2.64037	1.99078	3.26918	3.62565	3.96636
																	3.16634	4.25249	4.52851	5.19248	2.79403	3.04774	3.53474	4.27915	2.8734	2.59459	2.0351	2.94256	4.13683	4.45925
																	3.82131	2.76938	3.24338	3.88571	3.22294	3.46064	2.34243	4.72367	2.73437	1.9512	1.91609	2.79245	3.55422	4.01682
																	2.47758	4.50099	5.9053	4.16391	2.92218	3.40955	3.09057	4.97668	2.71301	2.62233	1.93678	2.86834	3.72978	4.46184
																	3.8499	3.77435	5.09165	3.89474	3.52019	2.39531	2.94913	4.66855	2.17942	2.06718	1.74961	2.67841	3.20353	3.39198
																	2.54516	3.2326	4.77495	3.36692	3.17554	2.67253	2.48139	4.33569	2.57903	2.35528	1.91744	2.57736	3.61919	3.4282
																	2.61209	3.04374	3.778	3.95338	3.12815	3.11223	2.97767	4.80071	1.96117	2.20689	1.65624	2.80084	2.66136	3.09185
																	3.63808	3.97913	4.98982	5.25113	2.43359	2.19012	1.9938	4.75689	1.79922	2.12667	2.26772	3.15975	3.28614	3.80207
																	2.34178	4.39364	4.39002	2.81805	3.6928	2.20436	3.0335	4.83887	2.60311	2.20455	2.16265	2.85115	3.17771	3.83441
																	4.46589	3.68489	4.25662	4.50827	2.6536	2.44472	2.5732	4.40848	2.79262	2.60896	2.09351	2.74465	3.31497	3.64812
																	3.77258	2.59245	4.12322	3.31729	3.06788	2.47487	2.43052	4.91519	2.67184	2.76905	2.10081	3.4239	3.18675	2.78784
																	3.06823	4.29324	4.74847	3.50677	2.16208	2.94389	2.22457	4.23039	1.75767	2.20254	1.71801	2.81677	2.46644	3.74386
																	4.73359	3.48807	4.22607	2.79248	2.03803	2.30235	2.5	3.80424	2.62718	2.5254	1.76268	3.41384	2.29561	4.01164
																	4.92138	3.49702	3.89104	3.64511	2.25832	2.22194	3.05707	4.53569	2.42408	2.03108	1.93822	3.14507	2.82659	2.74903
																	3.423	2.39861	3.5723	2.91278	3.25067	1.93216	3.11166	4.38092	2.21942	2.06317	1.88103	3.48176	3.50498	2.84347
																	2.87914	2.59245	3.24134	3.0812	2.68312	2.67253	2.77543	4.00989	1.63845	2.8623	2.93091	3.39665	3.1534	2.90427
																	3.20858	3.6501	4.24745	3.08872	3	2.61977	1.73945	3.61413	2.18913	2.81183	2.27218	3.1501	3.301	2.59508
																	4.15205	2.84095	3.86456	2.98647	2.9824	3.10302	2.76675	2.95336	2.61709	2.2393	2.22605	3.47421	3.58582	2.67658
																	3.98246	3	4.57943	3.19248	2.86146	2.32747	2.35112	2.29046	2.22252	2.14439	1.81924	3.49686	3.66003	2.25614
																	3.62963	3.40656	3.35947	2.93534	2.77229	2.15745	2.8201	4.60636	2.38019	1.92781	1.90545	3.35388	3.05224	2.41915
																	2.75504	3.2833	3.68941	3.52481	3.87026	2.93886	2.40447	3.31307	1.97243	1.91811	1.93926	2.68763	2.95564	2.6
																	3.35153	3.1163	3.5723	3.05263	3.04325	3.56198	2.70099	3.41216	2.20272	1.73563	2.00751	2.10598	3.12231	2.74771
																	2.49838	2.76839	4.75967	3.14737	2.5377	2.83082	2.23821	3.53731	2.13709	1.9239	2.59946	2.20476	2.99502	2.79869
																	3.93307	3.41451	3.76273	3.78045	3.79946	3.03518	2.37717	3.85195	2.1316	2.07421	2.11355	2.34571	3.25373	2.35033
																	3.32749	3.38171	3.06619	2.80602	3.46077	2.57789	2.84367	3.6443	2.51414	2.51272	2.18472	2.48522	3.70481	2.64183
																	2.61079	4.08449	3.97352	3.48722	2.82702	2.72278	2.48883	3.42716	2.91519	1.93126	2.30077	2.66979	3.13143	3.27059
																	2.45354	3.29026	2.61609	2.94887	3.08152	3.31491	2.03474	4.3103	3.05154	2.29094	2.36318	2.6186	3.31675	2.14902
																	2.26771	3.8837	3.0835	3.03308	2.94374	3.22446	1.87717	3.6668	2.40405	2.31532	1.98831	2.60238	3.23922	2.24837
																	2.65757	5.08549	3.85743	3.35789	3.36433	2.96817	1.98883	4.67548	2.56167	1.94871	2.0981	2.54867	2.88433	3.56471
																	3.2859	4.80915	3.98473	2.36541	2.50134	3.71776	2.34864	4.35373	3.01051	2.35674	2.01315	2.68745	2.78566	3.25098
																	2.9974	4.34692	3.77291	4.64361	3.56755	3.60553	2.12035	4.27635	2.78859	2.48371	1.74056	2.55479	3.46393	3.09412
																	3.4165	5.80318	4.90631	4.59248	3.5729	2.63065	2.04715	4.4319	2.30573	2.30587	1.98163	2.41492	3.47968	3.07712
																	2.77128	4.42545	4.5723	4.39398	4.14887	3.59296	2.02233	2.71536	2.8709	1.63443	1.96848	2.53389	3.26824	3.32157
																	2.0065	4.76243	4.00305	3.98797	3.99579	2.70184	1.93672	4.10107	3.03578	2.02796	1.64225	2.90771	3.67993	3.29412
																	2.61209	2.51988	4.28004	2.2015	3.84692	2.8861	1.6861	1.87327	2.63973	1.97604	2.2822	2.28335	2.66584	2.54379
																	1.82001	4.59344	4.47251	3.88722	3.52468	3.06951	2.18859	4.50612	2.7308	2.21526	2.33292	2.49099	2.73176	3.5085
																	1.79532	4.03579	4.59572	3.63008	3.5465	2.44137	2.04342	2.55823	2.8036	1.69098	1.87122	3.15609	2.46517	3.40654
																	2.58348	3.0338	3.64664	4.65414	2.71527	2.77136	2.35112	3.72404	2.91594	2.3456	2.00981	2.8403	2.81633	3.13203
																	2.36797	3.99602	4.45112	3.40301	2.45312	2.69765	2.18859	3.95657	3.03828	2.15808	2.30411	3.16583	3.49378	3.13856
																	2.90119	4.70577	3.78717	3.70376	2.41447	2.73367	2.53474	4.49349	2.64473	2.31259	2.02985	3.19683	2.6563	3.90065
																	3.24702	3.37674	4.51324	3.34436	2.89016	2.79062	2.58933	5.27556	3.06055	2.26235	1.62091	2.64564	2.3495	2.90588
																	2.64906	3.87376	3.86151	2.67364	2.85113	2.81993	3.83499	5.04145	2.70153	1.72083	1.63136	2.9398	2.14469	4.15163
																	3.22317	3.11928	4.21283	3.24128	3.06927	2.45477	2.73697	3.38808	3.0648	2.28442	2.06841	3.18601	2.91791	3.80131
																	2.76917	3.94235	3.46741	3.55649	3.1129	2.94054	2.62159	5.28227	2.91544	2.07631	1.70886	3.37815	2.80473	3.40784
																	3.52981	4.57952	3.76782	2.40167	2.84615	2.26252	2.66005	3.01658	2.96397	1.90708	1.81909	2.81975	2.85158	3.68366
																	3.65503	4.71173	4.01018	2.40586	2.8274	3.63066	2.91563	1.93328	3.3285	2.46079	1.94182	3.38789	2.51907	4.03137
																	3.79387	4.64712	4.19246	2.81172	2.45542	3.12191	1.70099	4.54599	2.34476	2.51335	1.98864	3.02379	2.79602	3.73595
																	4.8816	3.94334	3.90326	2.95955	2.06008	2.91792	2.59553	3.69562	3.15311	2.07652	1.97818	3.32696	2.38765	2.87712
																	2.52129	3.19682	3.1334	3.94003	3.27095	3.54013	2.57072	4.13225	3.18139	2.42758	2.26841	3.53172	3.03192	3.37908
																	4.15928	3.80815	4.06667	4.34589	2.59281	3.39529	2.0397	4.65495	2.67826	1.74206	1.96182	3.19719	3.20232	4.34641
																	3.05026	4.2992	4.47677	3.45467	2.04095	2.3283	2.12903	4.01105	2.55742	2.29767	1.775	3.07498	1.92952	4.21438
																	3.16269	2.40954	3.59596	3.06974	3.42021	3.31623	2.32134	4.37465	2.38779	2.35211	2.05159	2.82949	2.70937	4.03268
																	3.67462	3.73757	3.72525	4.55509	2.9403	3.59203	1.7928	4.04224	2.60796	2.14085	2.21795	3.12581	2.58085	3.64706
																	4.37394	3.3668	3.12929	5.13529	3.32912	3.97827	1.89578	3.27714	1.91243	2.28316	1.85023	2.27987	1.88723	3.95033
																	4.15758	4.39264	4.14141	3.841	3.20092	1.7924	2.26102	4.05488	2.28296	2.28274	1.92727	2.65527	2.10655	3.28758
																	4.0707	3.81113	4.77576	5.10181	4.19059	2.87085	1.69661	3.96131	2.35524	2.47593	1.86091	2.55346	2.55401	2.81176
																	4.3092	4.34195	4.45455	5.14923	3.51933	2.91853	1.67966	4.63522	2.38531	2.3107	1.77659	3.01572	2.24044	3.54248
																	3.4029	3.81727	4.95152	5.45886	2.63643	3.33494	1.88814	4.30122	2.39883	2.11772	1.98932	3.39426	2.45818	4.19739
																	3.30324	4.29051	4.53131	4.08787	2.47953	3.53651	1.96271	4.05764	2.70932	2.43094	1.79205	3.04874	2.73897	3.40654
																	3.70869	4.68808	4.17172	4.38912	3.12438	2.23295	2.09153	4.49822	2.33054	1.93294	1.85114	2.80582	2.83691	3.2915
																	2.22061	4.59814	4.2303	5.08926	3.18561	2.89499	2.3339	2.22898	2.55571	2.38428	1.88932	2.67807	2.67087	4.00392
																	3.03152	1.85582	3.92929	4.7113	2.19135	3.72782	2.24746	4.49507	2.37949	2.42296	1.58614	3.44654	2.90164	4.15163
																	4.37223	4.56817	4.2404	3.46583	2.84577	4.33072	2.52542	3.42992	2.41399	2.2901	1.86273	3.51297	2.89323	3.61307
																	3.79983	3.95218	3.61212	4.37936	2.26406	3.22873	1.73729	3.18713	2.4641	2.56275	1.66614	3.20322	2.83522	4.17908
																	1.81261	3.38544	4.06263	5.16597	2.71791	3.36753	2.27288	4.1287	2.94872	2.33445	1.945	3.08058	3.20891	3.70065
																	1.85179	2.74661	3.4202	5.54951	3.01095	3.15751	2.1339	3.16779	2.64895	2.97856	2.00295	3.41745	2.8327	3.79216
																	3.5017	3.50749	4.26465	3.43375	3.81144	3.56186	2.40847	4.88788	2.63287	2.52302	2.00432	3.55503	2.68474	3.95033
																	2.66099	3.64954	3.38788	5.51464	3.15572	3.93784	2.44746	4.12238	2.6352	2.36367	1.76614	3.78263	2.60614	4.05098
																	3.26661	3.63954	4.40808	5.28591	3.42985	3.20217	2.25424	4.27083	2.4035	1.96973	1.78545	2.95951	3.17192	3.3817
																	2.72232	4.89936	3.13333	3.92329	3.53284	3.31261	2.5339	4.64351	2.7352	2.35464	2.2025	3.63758	3.01471	3.77647
																	2.48893	3.48822	3.8404	5.44073	3.399	3.64756	2.83051	4.12949	2.59674	2.48896	2.20955	3.34866	3.05254	4.13856
																	3.25639	3.2591	3.37374	2.16179	3.2791	3.92456	2.44237	4.27517	2.72354	2.28716	1.995	3.28105	2.66078	4.0719
																	3.39353	3.95789	3.25051	2.35704	2.35025	2.67713	1.74746	3.57244	2.95152	1.66412	2.07886	3.58805	2.82472	3.65229
																	3.18825	3.61099	3.8303	4.31939	2.58458	3.28123	1.74068	3.5681	2.89464	1.54937	1.67659	3.14623	2.64859	3.95817
																	3.45656	3.96288	3.34343	5.19805	3.39602	3.73144	2.22542	2.49112	1.98485	2.03338	1.86568	3.15055	2.93653	2.47974
																	4.10136	3.87723	5.21414	4.44909	2.73234	2.73325	2.56271	3.26411	2.69371	1.83519	1.57	3.17453	2.93821	3.7634
																	4.6201	3.15917	4.27879	3.9219	2.06766	2.0338	2.90339	2.7426	3.02751	1.94576	1.7775	3.31918	3.19672	2.70458
																	3.74702	3.68808	3.36364	2.96653	3.52488	3.54496	2.51186	4.69878	2.91748	1.96106	1.65682	3.78341	3.1425	3.64444
																	2.54514	4.30407	4.05051	3.81729	2.34826	2.78636	2.25254	3.41413	3.0711	1.73435	2.14205	3.48978	3.14586	2.37647
																	3.20017	3.14276	2.66465	3.31241	1.92836	3.10139	2.64915	4.16463	3.06107	1.6363	1.66089	3.18042	2.84531	2.12288
																	3.52811	3.87794	4	3.72245	2.71791	2.14605	3.01017	4.22108	2.87016	1.67246	1.74441	3.21266	2.59269	3.9268
																	3.47785	3.51178	4.96566	3.6583	2.9209	3.2764	2.82034	4.97079	2.62657	1.57093	1.83454	4.11753	2.88693	3.54641
																	3.98211	3.8551	3.82424	4.03208	3.6005	3.7067	2.21186	3.23174	2.58019	1.55494	2.17208	3.89701	2.73098	3.06275
																	3.17036	4.97573	4.71919	2.94561	2.07463	4.18346	3.2339	4.96407	2.84406	1.52017	1.84021	4.10574	3.08449	2.95686
																	3.35094	2.65525	3.33939	4.20642	3.35771	3.22631	3.38305	5.24043	2.41469	1.89777	2.28995	4.17099	2.98823	3.13203
																	3.99915	3.00143	4.29293	3.87727	3.51542	4.22812	3.08475	5.02921	2.82937	1.81154	1.74125	3.35888	2.66246	3.30327
																	2.92589	4.28051	4.54949	4.44351	3.46318	3.65721	2.17797	4.85511	2.76387	1.87274	2.08226	2.24764	3.16141	3.31634
																	2.73339	4.06852	3.97374	3.49372	3.94826	3.11285	2.8322	4.85116	2.22448	2.08136	2.01733	2.3842	2.60109	3.19869
																	3.31601	3.22769	3.82626	3.47141	3.13532	3.68014	2.79322	3.7426	2.87249	1.67594	2	2.66439	3.27617	2.65476
																	2.76405	3.53034	4.20404	4.6318	2.65274	2.95353	3.00847	3.80182	3.00047	1.82406	1.70501	2.88889	2.56873	2.72024
																	4.49148	2.93576	4.33737	4.69735	2.65572	2.91491	2.00169	3.76747	2.99254	1.52503	1.64576	2.22847	2.57461	2.15561
																	3.8339	4.12491	3.64242	3.77127	2.76965	3.53108	2.6322	4.86103	2.8951	1.58762	1.59975	2.97613	3.29004	2.05527
																	4.32964	3.94861	2.53333	4.59135	2.57761	2.61617	2.67458	4.95855	2.65385	1.81984	1.61078	2.96931	3.03405	2.65136
																	4.75383	3.62812	2.71717	4.37517	2.35174	3.45866	2.76102	3.61824	2.85128	1.78685	2.42357	2.68542	2.87936	3.88946
																	4.18654	2.21413	2.83838	2.62901	2.66567	2.95957	2.46441	4.36715	3.04615	1.93021	2.01607	2.39159	2.7852	3.58844
																	3.19506	2.4247	4.18182	3.35844	2.37413	2.10742	2.81525	3.72799	2.5979	2.11104	1.64954	2.65303	2.54182	3.68112
																	4.33135	3.39829	2.46667	2.18271	3.46743	2.74593	2.5	4.1895	2.91189	1.65775	1.83864	2.45723	2.53594	3.09439
																	3.98893	3.43469	1.95965	3.19247	3.35668	1.71268	2.64915	4.2578	2.12354	1.98105	1.88119	2.43905	2.76923	4.07568
																	4.51448	3.03498	2.38329	5.07113	3.67142	1.83742	3.0322	3.5381	2.4676	2.15474	1.90262	2.94459	3.30391	3.08333
																	3.6678	2.34475	2.72911	4.93166	4.07818	1.97342	2.40508	2.85038	2.11399	2.10769	1.87488	2.97869	3.38798	4.17942
																	4.20698	3.12705	2.14986	4.2887	2.74878	2.2137	2.20339	2.46427	2.74009	1.87135	1.76741	2.72805	3.38924	3.24065
																	4.18058	3.49822	3.07781	4.61227	3.5452	2.16258	1.69661	2.29372	2.69744	1.9612	1.73779	2.40608	2.86843	2.80697
																	3.97189	3.9743	2.32277	4.57322	3.57125	1.93865	3.07797	2.43624	3.0359	2.25686	2.08887	2.81387	3.36612	2.26446
																	3.49404	3.82798	3.89625	2.31102	4.39902	2.1728	2.64407	3.28455	3.13217	2.13668	2.15758	3.43251	2.91719	3.86395
																	4.12095	3.35546	3.40058	3.84672	3.99674	2.84663	2.6339	2.89943	2.81958	1.85619	2.00662	2.67349	3.15343	2.09184
																	4.27939	4.3369	2.95965	4.15613	4.52524	3.01636	2.67288	3.38348	2.74639	2.21628	1.90703	2.92526	3.06768	3.17687
																	3.41823	3.17844	4.0317	3.8302	2.2785	2.16564	2.35593	3.78414	3.08275	2.45329	2.19887	3.51463	2.88483	3.60204
																	3.51022	4.34904	3.18156	3.72422	3.62256	2.08793	2.67966	2.73917	2.16527	2.48004	1.95619	3.59704	3.68516	2.2585
																	3.13714	2.74946	4.3487	2.4245	3.00936	3.0726	2.73898	3.1619	2.81305	2.39153	1.5884	2.34641	3.29004	2.60969
																	3.13969	2.4354	4.80692	3.90484	2.6877	2.65951	2.2661	3.68111	3.25897	2.18818	1.70438	2.66354	3.10172	2.34269
																	3.454	2.64739	4.30259	3.53846	2.20399	2.30675	2.46949	2.95094	2.61795	2.32553	1.68578	2.31202	3.56536	2.7449
																	4.22998	2.49449	3.79251	4.01652	2.12296	3.09407	2.42034	4.13655	2.76993	2.11059	1.90289	2.92839	3.5145	3.14286
																	3.17206	3.4063	5.28242	3.10484	2.71621	2.8998	2.48305	3.88798	1.93124	2.28495	1.92752	3.06309	2.79992	3.11395
																	4.1661	3.15906	2.7464	3.30883	2.35546	3.42229	1.8	4.34751	2.02914	1.84593	2.05454	2.78744	3.6158	3.47449
																	3.82368	4.11339	4.15562	3.90769	2.16612	1.97751	1.65763	4.40801	2.15897	1.99822	2.25792	3.49219	3.43127	2.68963
																	3.41549	4.10236	5.48703	3.80912	2.40065	2.77914	2.27288	4.28373	2.08565	1.83367	2.21464	2.59392	3.37032	2.57823
																	3.54353	3.93386	4.20461	3.76125	2.51262	2.69836	1.8661	4.64186	2.31484	1.77057	1.83673	3.19153	2.96175	2.8716
																	3.43534	3.85512	3.8098	3.94131	3.05456	2.69734	2.10678	4.33361	2.25935	2.21204	1.9247	3.01689	3.33922	2.77381
																	3.1114	3.35906	5.08069	3.80969	2.15391	3.09611	1.97966	3.81276	1.75271	2.00379	1.73329	2.86694	3.06515	1.88776
																	2.99808	3.98583	4.17291	3.8906	2.52687	2.7863	2.39879	4.60425	2.26659	1.70925	2.13863	3.27818	2.50946	3.34864
																	3.25608	4.51181	4.66859	3.45926	2.7044	2.69223	2.69705	4.35568	1.99035	1.63724	2.03132	3.71079	2.95881	2.69303
																	2.57682	4.05039	4.85591	4.10199	3.7215	3.37321	2.1756	3.58299	1.62002	1.78461	1.84729	3.43847	2.72988	2.32058
																	2.63892	3.68346	4.45533	4.13846	2.8298	3.51329	2.46046	5.04415	2.06634	1.78938	2.14602	3.40641	2.96349	3.07908
																	3.64469	4.44724	4.9683	3.81766	2.6987	2.05624	2.23123	4.77678	1.62002	2.06663	2.03272	3.31644	4.0041	2.26446
																	3.29449	3.92126	4.49856	3.90313	2.51832	2.59816	2.64678	3.76451	2.48733	1.50577	1.68191	2.97449	2.63823	2.46173
																	4.5	3.80157	4.35735	3.26838	2.82899	3.04908	2.62668	5.69992	1.98552	1.52605	1.78184	3.72113	3.77012	2.5068
																	4.33291	2.96063	4.88184	4.2302	2.9491	2.42434	2.96917	4.42355	1.96261	1.91229	2.01267	3.23406	3.95976	2.81293
																	3.20359	3.7685	3.47262	2.93219	2.74308	2.34663	3.5315	3.30826	1.84439	1.9278	1.79557	3.27646	3.41766	2.91497
																	3.73624	4.07402	3.56772	3.16068	3.25774	2.20757	4.03954	5.11284	2.33293	2.00119	1.91027	3.74595	4.01826	2.68878
																	3.9475	3.59528	2.16138	3.74701	2.86604	2.49591	3.27279	2.91006	2.1737	2.10103	2.03061	3.28059	3.2038	2.80867
																	3.9443	4.4063	3.84438	4.24672	2.88314	2.85481	3.5315	3.97874	2.10495	1.72056	1.81879	3.01206	4.11289	2.85162
																	3.96607	2.39213	4.2219	3.16068	2.34243	2.26789	3.76475	4.38921	2.11942	1.69749	1.85257	3.192	3.21647	3.59864
																	2.05058	2.68031	3.30836	4.44843	2.32248	2.68916	4.06367	4.67784	2.18697	1.85541	1.92259	3.2899	3.50373	3.08186
																	2.72087	4.08346	4.64841	4.87977	2.96417	3.63497	2.65952	2.79477	1.94934	1.90772	2.26425	3.48156	3.21572	3.99431
																	3.2356	5.26299	4.69741	3.89288	2.52728	2.99693	2.86595	3.12101	2.10856	1.97056	2.1784	3.44812	3.981	3.71404
																	2.94238	2.90394	3.39769	3.60855	3.04682	3.01125	3.22185	3.87244	2.18335	2.03878	1.89937	3.54016	3.62854	2.99602
																	3.28553	3.64409	3.60807	3.97265	2.88925	1.94479	2.94906	4.21913	2.26659	1.83313	1.71675	3.00103	3.37221	3.09721
																	3.16325	4.33071	4.62248	3.66325	3.27932	3.06953	3.11595	3.34015	1.87455	1.87987	2.04328	3.57118	3.82228	2.66686
																	2.92638	3.59528	2.4928	4.24387	2.09039	3.25153	2.32306	4.30499	2.08082	1.75398	2.09571	3.35436	4.29508	2.57476
																	2.65173	4.78268	3.04323	5.01197	2.28198	2.72393	2.99263	4.13083	1.88902	2.36078	1.94013	2.69493	2.86587	3.47527
																	2.16261	4.92126	4.60807	2.5886	2.50945	2.99182	3.16086	4.30499	2.68999	2.01352	2.27347	2.77973	3.47541	3.05571
																	3.35531	5.68031	3.62248	5.26838	3.95829	3.31902	2.39678	4.18479	2.46924	1.99423	1.78592	3.41124	3.1468	3.53837
																	3.09987	4.63937	4.08357	4.23362	4.1663	2.33538	2.55362	4.47997	1.83957	1.76551	2.24617	2.90125	3.32861	3.33258
																	2.26184	5.45039	3.31988	3.98177	2.67631	3.43354	2.99799	5.60098	2.04222	2.12311	1.65469	2.90694	3.50373	2.43775
																	2.81946	3.18898	4.15274	5.38063	2.96162	3.2229	2.99866	3.69583	2.06755	1.72196	1.78544	2.21752	3.03689	3.47698
																	3.08579	4.99843	3.42363	4.57436	3.42492	3.6227	2.92694	4.62796	2.22459	2.23886	1.71695	2.47531	3.67288	3.6174
																	3.0525	4.64882	2.85303	4.9698	3.00834	3.41718	1.88472	3.09403	1.88504	1.95485	1.69061	3.1959	2.59873	3.19045
																	3.38732	5.24409	3.99135	5.21538	2.63348	3.10941	2.72453	4.82339	1.89532	1.81464	2.04167	2.78066	2.57601	3.19955
																	2.81946	3.58268	3.38617	4.02222	4.07842	2.86299	3.1059	3.50859	1.89836	2.09129	1.98946	3.45188	2.86885	3.05344
																	2.77977	3.57953	3.88473	4.21538	3.74416	3.23211	2.70442	3.95258	1.94518	2.06265	1.76054	3.49443	3.03241	3.083
																	2.74776	4.62362	2.96542	4.14359	3.99833	2.7863	2.70107	4.87735	2.55995	1.78341	1.94732	3.88896	2.83905	3.41103
																	4.35147	4.4	3.7781	3.74416	2.78142	2.75869	2.56702	3.78168	2.0099	1.9278	1.68487	3.7008	3.42362	2.4133
																	3.58067	4.27402	3.26513	4.84274	3.4733	2.85378	2.9866	4.5928	2.68938	1.81006	1.97126	3.5438	3.6889	3.41444
																	3.21383	4.18583	2.86744	4.07635	3.3743	1.99693	2.56501	3.1619	2.57746	2.02824	1.72174	3.0182	3.26639	3.34395
																	3.01088	3.28346	2.91066	4.58063	3.38932	2.58487	2.44035	3.84056	2.15607	1.80449	2.11782	3.49215	3.50112	3.4241
																	3.38668	3.42992	4.3487	2.76239	3.39711	3.46844	2.46448	4.51186	2.193	1.90613	2.13841	3.32696	2.33346	3.30301
																	3.3137	3.70394	4.65994	3.33903	3.43715	3.14418	2.49062	4.39738	2.36239	2.3391	2.09339	3.76337	3.45753	2.42524
																	3.51601	2.33543	4.76945	2.93548	3.47219	3.79053	2.6193	3.77187	2.37762	2.1603	2.17912	2.92833	2.89717	3.44173
																	3.07234	2.97008	4.17003	3.81025	2.76085	3.94178	2.47453	4.0695	1.7697	1.8564	2.3046	3.23868	2.60171	3.27572
																	3.04545	4.91339	3.10375	3.71727	3.6396	4.82427	2.58311	4.47833	1.70994	2.06663	1.75718	3.05757	2.53167	3.39738
																	2.46351	4.16063	4.93372	3.66414	2.65072	5.08161	2.49397	5.10057	1.63571	1.53978	2.0455	3.17725	2.8301	3.03866
																	3.60115	3.72126	4.60807	3.63567	3.71301	4.08814	2.61729	4.5601	1.95356	1.89181	1.99808	3.32765	2.67548	3.60887
																	2.60051	3.59305	4.32853	3.70019	2.80923	3.39608	2.29491	4.0834	2.06662	1.56026	2.47701	3.31741	2.45827	3.05173
																	3.69206	5.24728	3.92219	3.28653	2.71635	4.25462	2.27882	4.58054	2.01447	1.70945	2.32902	2.3413	3.13636	2.12507
																	4.0589	4.06791	3.55908	3.73245	3.39433	3.05332	2.73391	4.46688	2.51237	1.67482	1.84962	2.83549	3.20753	3.81978
																	3.81818	2.9492	3.74352	3.5389	2.81924	4.70947	2.61729	4.94031	2.27103	1.92176	2.09052	3.72378	3.29694	3.66231
																	3.58579	4.38569	3.48127	4.37381	4.14349	5.24755	3.27145	5.90433	2.04378	2.09046	2.0182	3.7256	2.27794	4.12621
																	4.1927	4.43235	3.85879	4.34156	4.00779	3.66757	2.6622	5.16353	2.07423	2.14344	2.0704	3.70466	2.46759	3.42069
																	3.58003	4.46501	4.42651	3.3074	3.08176	4.27802	2.00402	4.68029	1.88809	2.00856	2.14416	2.88669	2.68629	3.29449
																	2.68054	3.86522	2.88473	3.09108	4.33704	4.7617	2.57507	5.91006	1.88276	1.60473	2.12021	2.83458	2.72951	3.41273
																	3.66453	3.57957	3.59654	3.11006	4.43159	4.86344	3.23861	4.12101	2.15569	1.89324	2.1954	2.67668	2.00894	3.64582
																	2.83611	2.5718	4.19762	4.08918	3.81702	4.66649	3.17828	4.52903	1.85763	2.2009	2.13649	2.08077	2.56073	4.07561
																	2.93022	4.56558	4.58976	5.29981	3.4644	4.65397	3.18231	5.26002	2.28702	2.2009	1.7567	2.52605	2.75849	3.48152
																	3.14981	4.4676	4.21624	5.2334	3.64071	4.28618	3.53418	4.4628	2.19071	2.48126	1.89703	2.5975	2.62266	4.04719
																	3.21255	3.85899	4.48474	3.463	3.93826	4.7568	2.86327	4.09975	2.40122	2.37123	1.65852	2.56542	2.81343	3.05514
																	3.25224	4.54484	3.48629	4.1537	3.47108	4.64581	2.15818	4.54047	2.03257	1.68786	1.72031	2.68146	3.05914	3.50824
																	2.39821	5.67289	2.93533	4.48577	3.7931	4.30577	2.17627	4.35895	1.90418	1.93928	1.67193	2.92787	3.17856	2.63957
																	3.39052	2.67703	4.3492	4.21063	4.41212	4.4037	3.12332	3.51022	1.84853	1.94703	1.76772	2.42184	3.01831	3.31211
																	2.0557	2.51374	4.14692	4.48387	3.82647	3.30305	2.13137	4.59526	2.26819	1.85941	1.91188	2.36542	3.23312	4.71632
																	1.86556	5.02281	4.34196	4.29791	4.0723	5.39989	2.60992	4.47506	2.11428	2.04971	1.7227	1.71217	3.58756	2.63843
																	3.65557	4.27164	3.63321	3.41746	3.42603	3.68934	2.36126	3.32461	2.17182	1.71557	1.69636	1.70034	2.89813	4.00682
																	2.08195	4.55106	3.72478	4.64706	1.71357	4.19314	2.01273	4.74407	2.54642	1.98411	1.64559	2.19347	3.0103	3.78511
																	2.38156	4.20943	3.95551	3.79127	4.34928	4.35854	2.06903	4.2085	1.90445	1.61491		2.29558	3.52881	2.28653
																	2.47119	3.8113	3.65753	3.04364	3.8743	2.43796	2.15147	3.88716	2.09935	1.75509		2.23894	3.12247	3.35532
																	3.17281	5.06636	4.30574	3.82543	4.20356	2.17687	2.92426	4.55029	2.37595	1.7608		2.64779	4.00153	3.57419
																	3.07143	3.9606	3.791	2.8482	2.61568	2.43627	2.37064	2.64432	1.94517	1.8423		2.33898	3.09653	3.22172
																	2.70507	4.10472	4.20176	3.6148	3.70578	2.80573	1.97855	4.74489	2.00244	1.76528		2.92683	3.46471	2.93007
																	2.48387	3.97149	4.28919	3.537	3.23637	3.37339	1.71917	3.54702	2.14197	1.92217		2.77925	3.55322	2.3362
																	2.69585	3.21825	3.36989	4.35863	2.78532	3.13363	1.76273	3.24439	2.38572	2.01548		2.97602	3.08661	2.0109
																	2.19124	3.85226	4.2954	4.56167	2.38598	2.84503	1.72185	3.6875	1.90282	1.8643		2.41711	4.07097	2.67413
																	3	3.37325	4.21676	4.4611	3.52725	3.50197	1.65449	3.82532	1.70467	1.93888		3.20132	4.00839	2.91509
																	2.02995	2.86003	4.07708	3.36433	4.13237	2.79057	1.84591	3.91186	2.33116	1.89487		2.94419	3.45555	3.29719
																	3.68433	3.91706	4.02018	4.23529	3.5	3.58899	2.46307	4.13221	2.34338	1.84515		3.31377	3.62953	3.30006
																	3.0576	3.7071	3.80341	3.78748	3.78921	2.7973	1.69102	2.63702	1.87378	1.75428		3.26044	3.36284	3.20826
																	4.03917	3.63193	4.15106	3.45541	3.79143	4.01853	1.7498	3.90785	2.03827	1.76813		3.14386	3.66501	3.31727
																	3.82719	2.48004	1.91205	3.52182	3.31257	3.97642	2.1382	3.72756	2.2044	2.1194		3.07854	4.05532	3.43488
																	3.97005	4.51944	4.04863	3.66603	3.04338	4.14149	2.1382	4.85096	2.83686	1.72209		3.29103	3.58222	3.56168
																	3.59677	3.30119	4.4299	3.74763	3.48053	3.67827	2.26688	4.58654	1.66802	1.76365		2.52212	3.44907	3.54332
																	4.12212	4.20995	5.0357	3.71157	3.27364	4.25828	2.47419	4.01843	2.30945	1.49226		3.18231	3.52842	3.38267
																	4.38479	4.23121	4.42007	4.82353	3.06841	3.7507	1.72041	4.70112	2.10695	1.85371		2.97685	3.43228	3.87894
																	3.85484	4.08035	4.56751	4.78748	3.32202	4.17799	2.36616	4.20913	2.25733	2.09821		3.30922	4.17627	3.25703
																	3.80415	3.42405	4.12106	4.43643	3.56952	3.58506	2.38364	4.34776	2.30673	1.86349		2.68789	3.87715	4.10614
																	3.19355	2.72058	4.55406	4.73435	3.15517	3.16676	1.76013	4.17869	2.09473	1.57987		3.43117	3.75696	2.62134
																	3.86175	3.44894	3.27988	3.55218	2.94271	3.32847	2.47021	4.57772	2.30402	1.81174		3.90616	3.9813	4.49857
																	3.19816	4.7776	3.90326	5.44402	3.36819	3.87142	2.40032	3.80369	2.04533	1.7991		3.97106	4.19992	3.65462
																	2.95622	2.23795	3.18727	4.63757	3.12069	2.53846	2.35107	4.8133	2.40201	2.23716		3.54692	3.83403	3.25129
																	3.04839	3.23484	3.29902	4.34156	2.68131	3.46098	3.09452	4.03205	2.43187	1.66962		3.88094	4.30294	3.39816
																	3.24424	3.58891	4.02431	4.81594	3.46526	2.6502	2.84988	4.19551	1.92427	1.94769		2.99587	5.3037	3.91394
																	2.43779	3.60757	4.94258	4.66983	3.02226	5.10444	2.06513	4.39022	1.84646	1.98028		2.78146	4.67226	3.76592
																	3.91475	3.08191	5.14227	4.7685	2.88328	2.97024	1.87768	4.49038	2.02387	1.75734		2.48532	3.82831	3.8996
																	2.46083	3.69829	4.94568	4.43454	3.30782	4.77541	1.80143	4.21074	2.58632	1.97545		3.34941	4.83976	4.20367
																	2.67742	3.48263	5.10554	3.67932	4.51086	3.8804	2.06037	4.89663	1.90453	2.07887		2.81795	3.60359	3.99254
																	3.34101	3.09539	5.3492	3.4592	4.03094	3.92701	2.55361	4.85737	2.11695	1.88169		2.99203	5.36665	4.03844
																	3.66359	4.00207	2.60838	2.62049	2.51466	3.78439	2.1946	4.39904	1.8934	1.90181		2.60445	3.13506	4.02639
																	3.39401	3.04044	3.0776	2.78748	2.84365	3.33352	2.06672	4.94391	2.26412	1.65714		2.0797	5.16749	4.48422
																	2.65207	2.23069	5.14434	3.70209	2.61238	3.63728	1.72597	5.31971	2.09308	2.08008		3.00294	4.33613	4.24842
																	2.96313	4.01918	5.69322	2.59393	2.24593	5.26727	2.64893	5.17308	2.39141	2.00966		2.07886	3.79969	4.11589
																	3.44931	3.07776	3.42059	2.62014	3.53149	3.88153	2.46307	3.57372	2.786	2.26197		3.08473	3.2232	3.97017
																	2.62903	3.7916	5.39938	3.78947	2.67807	3.23807	2.46307	5.22997	2.57041	2.12193		2.69253	3.56353	3.77108
																	3.74194	4.16226	3.75116	4.06636	3.08035	4.75688	2.49881	4.16987	1.62689	2.00885		2.53607	2.43151	2.965
																	3.48387	2.88232	4.6746	3.16934	2.5722	4.83717	2.60921	4.96715	2.63644	1.68612		2.49287	2.49663	4.18187
																	3.64286	4.63142	3.99534	3.02517	3.18893	2.79281	3.12232	4.48878	2.21241	2.14286		2.20344	2.42252	3.75731
																	3.84101	3.82063	4.15572	3.19222	2.58198	3.87086	3.12391	4.2492	2.41368	2.10946		1.7198	2.82579	4.02696
																	2.85714	3.57335	4.04553	2.86957	2.576	4.53678	2.8618	3.26282	1.6794	1.9002		2.38213	3.38932	3.65347
																	4.8871	3.08502	3.65908	3.92449	2.31379	3.99382	1.7506	3.80369	2.08035	2.27847		2.84228	3.0948	3.83534
																	3.47235	3.16952	3.64615	3.76201	2.56135	4.90343	1.74583	2.92308	2.17104	1.82052		2.80872	3.12079	4.61102
																	2.74654	2.48574	2.73513	3.27002	2.76276	4.01235	1.722	4.65064	2.54972	2.41288		2.13884	2.86092	4.06196
																	3.24194	3.88284	2.48163	3.08696	2.53855	4.40932	2.93487	4.02003	2.40652	2.20121		2.40562	2.64052	4.46586
																	3.08525	3.38051	2.5563	4.4508	2.30185	3.74396	3.18507	5.08894	2.53938	1.63622		2.44253	3.70356	4.08376
																	3.19585	3.07587	3.67056	4.10984	3.00434	4.04155	2.98491	4.69311	2.51631	1.83219		2.4979	2.43263	4.44693
																	2.35253	2.91122	2.33194	4.58352	2.35288	4.97642	2.88165	3.06891	1.82498	1.76298		2.38968	2.51732	4.28112
																	2.78571	3.15416	3.42702	4.66133	3.51194	3.01404	2.55441	3.40865	2.2856	1.90704		2.46854	2.39942	3.56053
																	2.72581	2.82324	2.89158	3.18078	2.76113	2.68557	2.68864	3.4383	2.10422	1.73239		2.75713	2.29981	3.91394
																	3.73963	2.54883	3.07923	5.34783	3.49837	3.77035	2.35981	3.9976	2.63723	1.7992		2.44924	2.85034	3.25359
																	3.79263	4.61743	3.9608	4.87872	2.62432	4.37619	2.19857	2.55128	2.11138	1.87123		2.88884	2.15399	3.34768
																	4.28341	4.64245	2.88407	4.98856	3.19055	3.0365	2.08419	2.24359	2.19014	1.71597		2.2357	2.39942	3.99828
																	3.97926	4.24374	4.40951	5.80092	1.93431	2.22515	2.15727	2.8109	2.17979	1.78366		2.90994	2.49856	3.24154
																	2.9424	3.23971	4.18349	4.08467	2.57709	4.42729	2.23114	2.17388	1.97613	1.90434		2.83327	2.99663	4.11704
																	3.89862	4.08797	4.16514	5.62929	2.3127	4.10444	1.99682	2.03285	1.87749	2.23915		2.86815	2.77093	3.64085
																	3.00691	3.35109	3.70142	4.93364	4.02009	4.10556	2.55679	3.15224	1.86109	2.11553		2.38702	2.05245	4.2467
																	4.21429	4.07748	3.54128	3.1762	2.18404	4.56934	2.53296	3.78686	2.3035	1.96542		3.15943	2.80751	3.36833
																	4.79032	4.69007	4.20017	4.21053	2.21352	3.17855	2.84035	2.70353	2.08755	2.11994		3.53144	2.13667	2.01893
																	3.56912	4.7046	3.9608	4.62471	1.86948	4.1123	2.46227	2.45593	1.99455	2.57101		3.35416	2.18479	3.04819
																	3.48157	4.03067	4.21268	5.0389	2.23695	5.10556	2.46783	2.42548	1.82607	2.26343		2.43976	2.41915	2.17154
																	3.51382	4.35835	3.62802	4.86957	2.84337	4.3543	2.37808	1.77804	2.22062	2.15085		3.03408	2.87392	2.83434
																	3.73733	4.56013	3.25688	3.77346	3.57631	3.72487	2.28435	3.11779	1.70078	2.03017		3.25517	2.359	2.56009
																	3.06221	4.69895	4.43703	3.63158	2.73293	3.98428	2.39476	2.84163	1.63891	1.96762		3.49574	2.75654	3.63666
																	4.22811	4.06053	4.13595	4.01831	3.33066	3.76979	2.13503	2.95357	1.61089	1.99411		2.46897	2.30705	3.37355
																	3.98848	4.35916	2.82068	4.10755	3.15261	5.17743	1.98185	3.62852	2.02918	2.09787		2.82394	2.08903	3.7058
																	3.95622	3.05246	4.64304	3.67277	3.73963	4.7799	1.68693	2.17247	1.63541	2.70493		3.11724	2.33576	3.67657
																	3.64747	4.70864	5.16013	2.83524	3.36479	3.73049	2.39927	2.38806	2.0179	2.0206		2.43976	2.22565	3.71972
																	3.62442	2.9201	4.13761	4.45538	4.22825	2.57552	2.2677	4.06716	2.47237	2.37013		2.87789	2.25	3.32854
																	3.20046	3.05569	4.51209	3.64073	4.08099	2.8804	2.45463	2.04229	1.74981	1.92053		3.17728	2.55233	3.48724
																	3.01382	3.17918	5.32611	4.42792	3.14056	2.28283	2.64156	3.47512	1.9856	2.26343		2.99108	2.49201	3.4877
																	1.77846	3.44875	3.81568	4.96339	3.96519	2.90077	3.27586	2.60033	2.11479	2.35247		2.69331	2.3819	3.81949
																	2.21538	3.31558	3.91827	3.91533	3.52544	2.68033	2.66515	3.10116	1.92646	1.90508		2.99067	2.73692	3.6232
																	3.16	3.59322	4.24604	4.70252	2.79786	3.09745	2.56806	3.12769	1.9572	2.13613		3.05882	2.58975	3.74292
																	3.25538	3.31235	3.65888	4.29748	4.13588	2.571	2.96642	2.13516	2.48949	1.97792		3.07059	2.78488	3.52993
																	2.84513	3.00646	4.52043	5.49428	2.90228	2.73559	2.93466	3.05556	2.17354	1.89404		3.0641	2.16025	3.68213
																	3.5241	5.20743	3.74229	3.66819	3.52209	3.18538	3.57441	3.57463	2.12724	2.24283		2.3785	2.39499	3.64223
																	1.85436	4.00888	3.66889	2.44622	2.92236	3.04575	2.87931	2.95357	2.31984	1.65857		2.3286	3.10938	3.68631
																	2.9559	3.35028	4.3186	3.43249	3.58635	2.94652	3.56352	4.29934	1.90078	2.1689		3.28195	2.47311	3.95638
																	4.36923	4.82002	3.34279	4.5881	3.56158	3.35175	3.13249	3.94196	2.27704	2.01931		3.30751	3.27253	4.01299
																	3.58359	5.0226	4.06255	4.05263	3.38153	3.50327	2.72686	2.94859	2.24786	2.14919		3.22637	2.81831	4.23852
																	3.44513	3.74011	2.90492	2.18078	3.62249	3.59715	3.65971	4.18076	2.34786	1.95142		2.65842	2.88663	3.68817
																	3.86256	4.77966	3.7648	4.56522	3	3.49614	2.51452	4.10945	2.08755	1.58516		2.71562	2.7758	3.64455
																	3.58667	4.43099	2.70892	4.82838	3.51874	3.74807	2.63884	4.70896	1.92683	1.88618		2.33428	3.43568	3.72158
																	3.72821	5.21308	3.07339	5.38215	3.80254	3.71123	2.22958	4.77114	2.25688	2.29411		3.31521	2.18496	3.78608
																	3.43897	4.33818	3.88741	2.00686	3.33802	3.14676	2.7196	4.49502	2.05501	2.11585		1.98256	2.79288	3.52065
																	4.27077	3.59887	3.82485	3.81007	3.34672	3.94949	1.8657	3.69486	2.19097	1.67215		1.81095	3.31686	3.54107
																	3.64205	3.16868	3.52961	3.75515	4.14726	3.4492	1.74592	3.27944	2.30202	1.76504		2.12292	2.69186	3.271
																	3.77333	5.4544	3.12427	4.74371	4.05556	3.57754	1.97459	2.99254	2.38557	1.87256		2.05963	3.6726	3.43109
																	2.17538	3.15174	3.95913	2.83982	3.91031	3.42187	2.24592	3.20315	2.12818	2.48394		2.06126	3.3939	3.77216
																	3.76513	6.46812	3.56797	5.16705	2.41031	3.265	2.28403	3.95854	2.1095	2.26728		2.69941	3.87972	3.3587
																	5.06256	5.17514	3.74395	4.59497	3.25904	3.73321	3.30944	3.85489	2.21588	2.34248		2.21487	3.50763	3.2877
																	4.30769	4.5004	3.5146	3.31808	3.26037	2.60012	2.20417	4.16915	2.29113	2.22378		2.66614	2.10247	3.67053
																	3.79385	3.10896	3.30609	4.40046	4.14592	2.58051	2.96915	3.53731	2.34613	2.19492		2.10646	2.25727	3.56427
																	2.83077	4.87167	4.24437	4.33867	3.82463	2.95009	2.67423	3.74378	2.30358	1.89593		2.11703	3.76344	3.6478
																	2.43897	3.45843	3.7156	3.42792	3.39893	3.82947	2.13975	4.13184	1.72289	1.77988		2.72485	2.67151	3.69513
																	3.50154	4.03309	3.43703	5.13501	3.83133	2.58111	2.17332	3.33499	2.29216	1.73557		2.91076	3.02435	3.50766
																	3.03897	4.19774	4.17264	4.24027	3.43106	1.97386	1.90381	4.13516	1.83186	1.90183		3.11429	3.73001	3.61995
																	2.99282	5.27038	4.07339	2.67963	3.44311	2.51099	2.53176	4.60779	2.17955	2.01565		2.82348	2.39789	3.11323
																	3.16513	2.85069	3.36697	4.4119	3.72892	2.41355	2.8775	3.69154	2.03581	1.87886		2.43131	3.73619	3.61624
																	3.90462	3.74173	3.52294	5.42105	3.4411	3.03922	2.65517	3.24046	2.4411	1.82175		2.74325	2.83903	3.56937
																	3.22564	4.0573	3.70559	4.66362	3.25301	3.15211	2.60889	3.46103	2.12662	1.89553		2.30059	2.379	3.49513
																	3.20513	2.3927	3.23186	4.40732	3.97122	3.43494	2.90835	3.4204	1.91905	1.91687		2.56164	2.86464	3.46868
																	3.53846	3.49668	4.15263	3.18993	3.68407	3.28283	2.5127	4.52985	2.3342	1.61443		3.29667	4.47464	4.06265
																	3.8	3.30088	3.6814	2.15789	3.85475	3.72549	2.8784	4.09038	2.09237	2.10935		2.66771	4.48643	3.48028
																	3.55385	4.34735	3.61718	3.86728	4.13052	3.71836	2.63702	3.0199	2.04619	1.60976		2.46654	4.57571	3.94432
																	4.11692	2.62058	3.66626	2.97483	2.97791	2.18895	3.05717	2.84328	2.52309	2.29492		2.95147	3.5625	3.81671
																	4.08718	3.5531	3.73522	2.83066	3.08969	2.97504	3.25862	4.06716	2.02595	1.83089		2.23053	4.53821	3.42738
																	3.84308	4.13938	3.82143	2.61327	1.93842	3.09566	1.94737	3.78358	1.93721	2.02337		2.68885	4.51571	4.09188
																	4.29436	2.82633	3.76478	2.66362	3.72781	2.58408	2.04628	4.89386	1.89881	1.66443		1.6047	4.52464	3.97865
																	3.05949	3.79314	4.40271	2.84153	2.61216	2.23351	1.75136	4.40464	1.7234	2.32358		2.28536	3.83214	3.27053
																	3.11795	3.90155	4.16626	3.13297	3.24153	1.8978	1.87114	3.72305	1.61546	1.72642		2.77897	4.74786	4.12761
																	3.73538	3.24779	4.17488	3.69581	2.93814	1.58408	2.94283	4.6393	1.94395	1.81809		3.21802	4.83286	4.39629
																	2.19487	3.74889	3.93966	3.51913	2.234	1.70482	2.44102	4.6733	1.81059	1.83537		2.74493	4.75679	3.84223
																	2.48923	4.78872	4.67611	3.52459	3.00108	1.96902	2.81579	4.48673	1.77893	1.92093		3.28536	4.23	3.4232
																	4.42974	5.2677	4.98276	2.65209	3.29102	2.53356	3.098	4.66335	2.41308	1.91199		4.02253	4.44321	4.03155
																	4.20308	4.2146	4.16995	3.23315	3.07101	2.15146	1.90472	3.78856	1.95745	1.76565		3.21377	4.465	4.0877
[truncated: 1,453 more rows]

## Sheet: Figure 8
IF on adult mouse midbrain
		sum for all mice
TH+ SN neuron count		caudal	medial	rostral
	DAT+	10736	13821	12263
	DAT-	797	742	145
	only lateral	caudal	medial	rostral
	DAT+	34	104	56
	DAT-	19	19	4

## Sheet: Figure 9+S7
Filename	object id	X coordinate	Y coordinate	area	Scale	micron^2	perimeter	mean DAT	mean TH	mean CB	mean_D2	mean_Aldh1A1	bg DAT	bg TH	bg CB	bg D2	bg Aldh1A1	caudo-rostral position
A121_12_H.tif	1	661	8281	5271	6.8416	112.61	314.39	27.08	73.96				20.83	10.21				c
A121_12_H.tif	2	1398	8183	7401	6.8416	158.116	384.43	65.56	155.58				20.83	10.21				c
A121_12_H.tif	3	1481	8153	5992	6.8416	128.014	495.89	33.7	107.8				20.83	10.21				c
A121_12_H.tif	4	3647	5774	9883	6.8416	211.141	454.86	60.36	157.07				20.83	10.21				c
A121_12_H.tif	5	3958	5731	9291	6.8416	198.494	422.23	60.79	72.76				20.83	10.21				c
A121_12_H.tif	6	5383	5695	11801	6.8416	252.118	513.1	50.99	123.91				20.83	10.21				c
A121_12_H.tif	7	3506	5659	13231	6.8416	282.668	510.7	43.25	160.57				20.83	10.21				c
A121_12_H.tif	8	4658	5589	6124	6.8416	130.834	362.33	38.52	107.28				20.83	10.21				c
A121_12_H.tif	11	2997	5517	13303	6.8416	284.207	537.4	78.5	149.68				20.83	10.21				c
A121_12_H.tif	12	2096	5444	10652	6.8416	227.57	487.62	58.5	166.31				20.83	10.21				c
A121_12_H.tif	13	1966	5439	13050	6.8416	278.802	546.7	50.43	126.91				20.83	10.21				c
A121_12_H.tif	14	2642	5349	11159	6.8416	238.402	523.45	45.96	160				20.83	10.21				c
A121_12_H.tif	15	1767	5025	12371	6.8416	264.295	510.07	55.3	175.1				20.83	10.21				c
A121_12_H.tif	16	3181	4946	14131	6.8416	301.896	585.67	43.84	201.95				20.83	10.21				c
A121_12_H.tif	17	3631	4876	15687	6.8416	335.139	611.83	59.9	109.02				20.83	10.21				c
A121_12_H.tif	18	3878	4724	6174	6.8416	131.902	316.79	42.12	129.55				20.83	10.21				c
A121_12_H.tif	19	2662	4754	13248	6.8416	283.032	561.97	39.37	158.74				20.83	10.21				c
A121_12_H.tif	20	2462	4687	8456	6.8416	180.655	434.82	72.85	153.55				20.83	10.21				c
A121_12_H.tif	22	3336	4657	12998	6.8416	277.691	608.62	62.6	180.27				20.83	10.21				c
A121_12_H.tif	23	4847	4614	8490	6.8416	181.381	431.06	71.54	85.6				20.83	10.21				c
A121_12_H.tif	24	3941	4597	13696	6.8416	292.603	606.27	39.92	127.18				20.83	10.21				c
A121_12_H.tif	25	5232	4505	9810	6.8416	209.582	493.79	50	114.89				20.83	10.21				c
A121_12_H.tif	26	5740	4389	7292	6.8416	155.787	410.33	68.08	73.94				20.83	10.21				c
A121_12_H.tif	27	5500	4350	12745	6.8416	272.285	500.37	73.11	110.19				20.83	10.21				c
A121_12_H.tif	28	2598	4330	16232	6.8416	346.782	625.75	83.78	201.68				20.83	10.21				c
A121_12_H.tif	31	4647	4175	9815	6.8416	209.689	464.03	80.73	186.11				20.83	10.21				c
A121_12_H.tif	33	5753	4081	8010	6.8416	171.126	388.74	83.31	83.26				20.83	10.21				c
A121_12_H.tif	34	4054	4054	13883	6.8416	296.598	657.65	78.07	232.11				20.83	10.21				c
A121_12_H.tif	37	2614	4023	16548	6.8416	353.533	749.35	80.51	189.34				20.83	10.21				c
A121_12_H.tif	38	2246	4006	16365	6.8416	349.624	565.55	76.44	125.13				20.83	10.21				c
A121_12_H.tif	39	4807	3955	6205	6.8416	132.564	364.88	74.67	161.97				20.83	10.21				c
A121_12_H.tif	40	3501	3963	20166	6.8416	430.828	845.74	72.86	180.52				20.83	10.21				c
A121_12_H.tif	41	5324	3863	8698	6.8416	185.825	408.82	78.47	105.34				20.83	10.21				c
A121_12_H.tif	42	4134	3823	10876	6.8416	232.356	557.93	69.1	203.67				20.83	10.21				c
A121_12_H.tif	43	4791	3751	7760	6.8416	165.785	407.95	79.1	191.68				20.83	10.21				c
A121_12_H.tif	46	4145	3576	10566	6.8416	225.733	503.75	70.09	125.76				20.83	10.21				c
A121_12_H.tif	47	5427	3649	13149	6.8416	280.917	790.91	84.02	167.8				20.83	10.21				c
A121_12_H.tif	52	4841	3389	8414	6.8416	179.758	687.7	84.73	147.44				20.83	10.21				c
A121_12_H.tif	55	5243	3379	6633	6.8416	141.708	347.61	90.82	216.35				20.83	10.21				c
A121_12_H.tif	56	5401	3374	8168	6.8416	174.502	408.82	88.02	184.43				20.83	10.21				c
A121_12_H.tif	57	5146	3175	16847	6.8416	359.921	720.52	88.65	202.26				20.83	10.21				c
A121_12_H.tif	58	5520	3160	9306	6.8416	198.814	514.36	50.64	176.7				20.83	10.21				c
A121_12_H.tif	59	5455	2812	14030	6.8416	299.738	534.36	65.37	173.59				20.83	10.21				c
A121_13_H.tif	0	1192	8027	6885	6.8416	147.092	358.25	20.76	82.96				17.57	9.49				c
A121_13_H.tif	1	936	7880	11297	6.8416	241.35	453.1	25.67	114.95				17.57	9.49				c
A121_13_H.tif	2	1379	7648	7663	6.8416	163.713	392.72	29.01	108.94				17.57	9.49				c
A121_13_H.tif	3	2941	5542	10613	6.8416	226.737	518.11	60.3	146.99				17.57	9.49				c
A121_13_H.tif	4	2784	5286	8982	6.8416	191.892	392.01	43.46	124.35				17.57	9.49				c
A121_13_H.tif	5	3385	5059	12735	6.8416	272.072	540.4	47.64	150.28				17.57	9.49				c
A121_13_H.tif	6	2967	4904	7732	6.8416	165.187	397.32	59.14	144.67				17.57	9.49				c
A121_13_H.tif	8	6553	4659	5307	6.8416	113.379	369.76	44.81	112.25				17.57	9.49				c
A121_13_H.tif	9	2896	4291	9008	6.8416	192.448	434.48	43.38	136.38				17.57	9.49				c
A121_13_H.tif	10	3003	4285	10193	6.8416	217.764	502.56	54.75	183.38				17.57	9.49				c
A121_13_H.tif	12	2604	4131	12281	6.8416	262.373	494.07	52.54	162.02				17.57	9.49				c
A121_13_H.tif	13	2967	4022	11669	6.8416	249.298	468.22	57.75	123.86				17.57	9.49				c
A121_13_H.tif	14	3039	3764	6815	6.8416	145.596	331.56	71.07	186.79				17.57	9.49				c
A121_13_H.tif	15	3710	3621	6934	6.8416	148.139	413.79	42.73	91.39				17.57	9.49				c
A121_13_H.tif	16	3261	3650	12806	6.8416	273.589	570.01	55.05	194.51				17.57	9.49				c
A121_13_H.tif	17	4959	3595	8119	6.8416	173.455	358.88	51.49	186.02				17.57	9.49				c
A121_13_H.tif	18	3947	3591	9445	6.8416	201.784	808	46.85	171.55				17.57	9.49				c
A121_13_H.tif	19	3584	3570	15211	6.8416	324.969	577.51	55.54	186.36				17.57	9.49				c
A121_13_H.tif	20	4409	3527	9877	6.8416	211.013	466.62	71.87	224.29				17.57	9.49				c
A121_13_H.tif	21	4540	3475	6053	6.8416	129.317	340.94	53	176.8				17.57	9.49				c
A121_13_H.tif	22	3317	3456	9938	6.8416	212.316	495.45	60.91	178.64				17.57	9.49				c
A121_13_H.tif	24	3678	3351	7488	6.8416	159.974	371.46	61.68	140.71				17.57	9.49				c
A121_13_H.tif	25	6538	3340	7683	6.8416	164.14	434.58	62.92	100.19				17.57	9.49				c
A121_13_H.tif	26	5867	3333	6736	6.8416	143.909	355.56	73.6	147.28				17.57	9.49				c
A121_13_H.tif	27	5270	3309	5804	6.8416	123.997	355.99	61.99	167.09				17.57	9.49				c
A121_13_H.tif	28	5708	3301	9992	6.8416	213.47	458.66	90.35	167.62				17.57	9.49				c
A121_13_H.tif	29	4387	3302	9282	6.8416	198.302	511.29	51.04	179.85				17.57	9.49				c
A121_13_H.tif	30	5358	3202	9254	6.8416	197.703	565.51	81.96	164.92				17.57	9.49				c
A121_13_H.tif	31	5603	3243	10026	6.8416	214.196	537.67	86.85	200.39				17.57	9.49				c
A121_13_H.tif	32	4178	3056	7044	6.8416	150.489	379.61	66.82	195.92				17.57	9.49				c
A121_13_H.tif	33	4446	2973	6399	6.8416	136.709	415.56	56.94	174.02				17.57	9.49				c
A121_13_H.tif	34	5563	2948	9990	6.8416	213.427	513.73	80.41	228.5				17.57	9.49				c
A121_13_H.tif	36	5227	2872	8771	6.8416	187.385	465.79	64.32	200.8				17.57	9.49				c
A121_13_H.tif	37	5508	2823	5914	6.8416	126.347	383.65	80.26	195.39				17.57	9.49				c
A121_13_H.tif	38	4780	2804	6725	6.8416	143.674	414.98	48.19	170.69				17.57	9.49				c
A121_13_H.tif	39	6276	2786	3772	6.8416	80.5854	458.11	37.75	110.08				17.57	9.49				c
A121_13_H.tif	44	6484	2702	8276	6.8416	176.809	446.32	58.29	136.58				17.57	9.49				c
A121_13_H.tif	45	5433	2660	8513	6.8416	181.873	385.71	51.01	154.72				17.57	9.49				c
A121_13_H.tif	46	5465	2553	11782	6.8416	251.712	487.2	60.76	146.41				17.57	9.49				c
A121_13_H.tif	47	6191	2503	7644	6.8416	163.307	452.42	72.78	207.11				17.57	9.49				c
A121_13_H.tif	48	5833	2479	11073	6.8416	236.565	537.35	62.29	176.59				17.57	9.49				c
A121_13_H.tif	49	6081	2322	7777	6.8416	166.149	426.86	66.98	140.57				17.57	9.49				c
A121_13_H.tif	50	6660	2304	9155	6.8416	195.588	485.65	48.61	103.6				17.57	9.49				c
A121_13_H.tif	51	6102	2196	6269	6.8416	133.932	427.42	37.88	132.49				17.57	9.49				c
A121_13_H.tif	52	6262	2195	9634	6.8416	205.822	478.22	39.89	148.27				17.57	9.49				c
A121_13_H.tif	53	6600	2112	10489	6.8416	224.088	466.8	62.4	128.84				17.57	9.49				c
A121_13_H.tif	54	6843	1914	7815	6.8416	166.96	676.67	62.64	185.67				17.57	9.49				c
A121_12_NH.tif	0	6617	5672	9540	6.8416	203.814	478.53	42.65	180.38				11.37	10.02				c
A121_12_NH.tif	1	5851	5488	13551	6.8416	289.505	500.72	41.45	135.43				11.37	10.02				c
A121_12_NH.tif	2	6119	5425	12823	6.8416	273.952	546.01	42.7	154.95				11.37	10.02				c
A121_12_NH.tif	3	6303	5373	10051	6.8416	214.731	521.39	51.06	167.28				11.37	10.02				c
A121_12_NH.tif	4	6162	5259	7852	6.8416	167.751	418.42	55.61	191.89				11.37	10.02				c
A121_12_NH.tif	5	5839	5189	9372	6.8416	200.224	448.96	54.39	209.39				11.37	10.02				c
A121_12_NH.tif	6	5167	4979	8154	6.8416	174.203	445.4	42.22	179.07				11.37	10.02				c
A121_12_NH.tif	9	4873	4810	10039	6.8416	214.474	518.03	52.25	225.65				11.37	10.02				c
A121_12_NH.tif	10	5751	4775	7612	6.8416	162.624	411.2	45.11	183.71				11.37	10.02				c
A121_12_NH.tif	11	5635	4736	6760	6.8416	144.421	399.16	35.47	163.11				11.37	10.02				c
A121_12_NH.tif	13	6041	4630	8762	6.8416	187.192	432.29	36.86	147.28				11.37	10.02				c
A121_12_NH.tif	14	2672	4566	3930	6.8416	83.9609	290.94	16.87	132.1				11.37	10.02				c
A121_12_NH.tif	15	6382	4560	9039	6.8416	193.11	430.33	30.4	97.53				11.37	10.02				c
A121_12_NH.tif	16	4227	4574	14215	6.8416	303.691	583.29	34.83	189.71				11.37	10.02				c
A121_12_NH.tif	17	6066	4435	5900	6.8416	126.048	343.16	45.57	133.1				11.37	10.02				c
A121_12_NH.tif	18	3983	4414	18512	6.8416	395.492	728.71	26.15	201.41				11.37	10.02				c
A121_12_NH.tif	20	3695	4321	4518	6.8416	96.523	294.05	22.23	150.49				11.37	10.02				c
A121_12_NH.tif	21	5964	4328	7525	6.8416	160.765	348.19	50.88	115.46				11.37	10.02				c
A121_12_NH.tif	24	3772	4175	11769	6.8416	251.434	498.62	38.34	128.1				11.37	10.02				c
A121_12_NH.tif	25	4951	4183	11515	6.8416	246.008	711.7	39.7	125.59				11.37	10.02				c
A121_12_NH.tif	26	2811	4136	12474	6.8416	266.496	513.39	35.54	99.98				11.37	10.02				c
A121_12_NH.tif	27	3941	4082	11009	6.8416	235.197	511.1	39.76	189.2				11.37	10.02				c
A121_12_NH.tif	28	6006	4001	6393	6.8416	136.581	420.33	40.26	118.9				11.37	10.02				c
A121_12_NH.tif	29	6261	4024	11260	6.8416	240.56	445.24	34.27	104.94				11.37	10.02				c
A121_12_NH.tif	30	4095	3959	11304	6.8416	241.5	539.2	47.57	179.52				11.37	10.02				c
A121_12_NH.tif	31	6752	3996	8641	6.8416	184.607	465.73	46.33	110.29				11.37	10.02				c
A121_12_NH.tif	33	4940	3982	16251	6.8416	347.188	656.24	41.9	139.24				11.37	10.02				c
A121_12_NH.tif	36	4668	3917	10599	6.8416	226.438	533.45	53.68	233.48				11.37	10.02				c
A121_12_NH.tif	37	3025	3831	8860	6.8416	189.286	434.32	44.29	110.45				11.37	10.02				c
A121_12_NH.tif	38	4104	3751	12637	6.8416	269.978	599.47	35.62	118.39				11.37	10.02				c
A121_12_NH.tif	39	5124	3616	7952	6.8416	169.887	400.96	36.83	118.59				11.37	10.02				c
A121_12_NH.tif	43	2644	3506	14623	6.8416	312.407	589.11	37.09	108.32				11.37	10.02				c
A121_12_NH.tif	44	4944	3461	7712	6.8416	164.76	476.46	41.06	111.56				11.37	10.02				c
A121_12_NH.tif	45	5983	3265	6015	6.8416	128.505	353.91	40.72	83.59				11.37	10.02				c
A121_12_NH.tif	46	4371	3245	10511	6.8416	224.558	525.91	38.1	110.75				11.37	10.02				c
A121_12_NH.tif	47	6197	3137	6241	6.8416	133.333	439.66	29.45	91.81				11.37	10.02				c
A121_12_NH.tif	48	5438	3108	7428	6.8416	158.693	437.59	38.8	78.2				11.37	10.02				c
A121_12_NH.tif	49	3409	3116	23250	6.8416	496.715	651.03	27.82	134.48				11.37	10.02				c
A121_12_NH.tif	50	2754	3094	6776	6.8416	144.763	369.71	16.35	114.55				11.37	10.02				c
A121_12_NH.tif	51	2876	3062	13630	6.8416	291.193	511.03	38.38	179.07				11.37	10.02				c
A121_12_NH.tif	52	5470	2952	7698	6.8416	164.461	404.27	25.59	96.26				11.37	10.02				c
A121_12_NH.tif	54	2525	2595	12403	6.8416	264.979	515.83	36.25	155.6				11.37	10.02				c
A121_12_NH.tif	56	1708	89	5976	6.8416	127.672	302.11	27.72	153.53				11.37	10.02				c
A121_12_NH.tif	57	1611	58	5891	6.8416	125.856	353.97	14.66	95.18				11.37	10.02				c
A121_13_NH.tif	0	5133	6556	7846	6.8416	167.623	417.83	63.18	113.26				20.36	10.4				c
A121_13_NH.tif	1	4611	6289	8677	6.8416	185.376	454.22	59.46	85.62				20.36	10.4				c
A121_13_NH.tif	2	4947	6241	7311	6.8416	156.193	369.4	62.64	118.61				20.36	10.4				c
A121_13_NH.tif	3	5072	6221	15735	6.8416	336.164	593.77	75.64	128.45				20.36	10.4				c
A121_13_NH.tif	4	4828	6147	9697	6.8416	207.168	513.24	63.16	119.76				20.36	10.4				c
A121_13_NH.tif	5	5466	6071	9025	6.8416	192.811	434.52	62.22	88.26				20.36	10.4				c
A121_13_NH.tif	6	4572	6054	9456	6.8416	202.019	418.17	75.26	114.9				20.36	10.4				c
A121_13_NH.tif	7	4860	6008	7926	6.8416	169.332	384.48	97.44	209.56				20.36	10.4				c
A121_13_NH.tif	12	4371	5766	13351	6.8416	285.232	535.93	70.09	175.91				20.36	10.4				c
A121_13_NH.tif	16	4303	5548	9011	6.8416	192.512	454.76	81.83	141.57				20.36	10.4				c
A121_13_NH.tif	17	4677	5527	9138	6.8416	195.225	475.49	94.06	186.51				20.36	10.4				c
A121_13_NH.tif	21	4989	5433	11612	6.8416	248.08	486.88	68.88	147.71				20.36	10.4				c
A121_13_NH.tif	22	3384	5420	9078	6.8416	193.943	407.02	60.25	150.1				20.36	10.4				c
A121_13_NH.tif	23	4846	5474	12533	6.8416	267.756	662.8	95.88	163.73				20.36	10.4				c
A121_13_NH.tif	24	3779	5393	9177	6.8416	196.058	430.68	50.41	99.37				20.36	10.4				c
A121_13_NH.tif	26	4305	5340	15136	6.8416	323.367	580.16	84.3	133.58				20.36	10.4				c
A121_13_NH.tif	27	3566	5325	20071	6.8416	428.799	813.65	68.85	179.97				20.36	10.4				c
A121_13_NH.tif	28	4152	5266	8179	6.8416	174.737	406.96	75.93	140.03				20.36	10.4				c
A121_13_NH.tif	30	4438	5262	8505	6.8416	181.702	413.2	99.75	189.53				20.36	10.4				c
A121_13_NH.tif	31	4814	5224	11845	6.8416	253.058	556.16	88.73	184.23				20.36	10.4				c
A121_13_NH.tif	33	5208	5159	8862	6.8416	189.329	447.63	64.58	154.73				20.36	10.4				c
A121_13_NH.tif	34	3117	5143	10054	6.8416	214.795	490.32	68.83	168				20.36	10.4				c
A121_13_NH.tif	35	4823	5107	7410	6.8416	158.308	374.19	70.75	145.81				20.36	10.4				c
A121_13_NH.tif	37	3612	5012	8731	6.8416	186.53	485	75.7	170.12				20.36	10.4				c
A121_13_NH.tif	38	4582	4975	7377	6.8416	157.603	354.53	58.07	133.8				20.36	10.4				c
A121_13_NH.tif	41	2536	4864	9081	6.8416	194.007	441.89	63.83	146.6				20.36	10.4				c
A121_13_NH.tif	42	3029	4780	13787	6.8416	294.547	518.36	73.65	166.8				20.36	10.4				c
A121_13_NH.tif	43	2134	4702	9769	6.8416	208.706	457.32	66.42	99.41				20.36	10.4				c
A121_13_NH.tif	44	2568	4679	9592	6.8416	204.924	463.55	51.64	138.76				20.36	10.4				c
A121_13_NH.tif	45	5105	4545	8124	6.8416	173.562	391.26	36.69	90.22				20.36	10.4				c
A121_13_NH.tif	47	5561	4471	5987	6.8416	127.907	375.46	68.14	72.76				20.36	10.4				c
A121_13_NH.tif	50	2391	4408	14519	6.8416	310.185	631.71	66.24	124.81				20.36	10.4				c
A121_13_NH.tif	51	3200	4429	19936	6.8416	425.915	671.17	99.55	213.97				20.36	10.4				c
A121_13_NH.tif	52	2969	4374	12439	6.8416	265.748	469.69	73.02	151.21				20.36	10.4				c
A121_13_NH.tif	54	3665	4184	11424	6.8416	244.064	541.59	82.98	157.65				20.36	10.4				c
A121_13_NH.tif	56	4091	4162	8797	6.8416	187.94	511.59	79.23	127.9				20.36	10.4				c
A121_13_NH.tif	57	3052	4159	11735	6.8416	250.708	511.55	108.35	178.99				20.36	10.4				c
A121_13_NH.tif	58	1924	4105	12864	6.8416	274.828	560.66	59.91	193.98				20.36	10.4				c
A121_13_NH.tif	60	2591	4097	14131	6.8416	301.896	685.94	55.53	175.88				20.36	10.4				c
A121_13_NH.tif	61	3442	3837	10721	6.8416	229.045	431.04	74.92	145.12				20.36	10.4				c
A121_13_NH.tif	62	4086	3823	9513	6.8416	203.237	480.07	64.45	141.71				20.36	10.4				c
A121_13_NH.tif	63	5406	3729	6630	6.8416	141.644	381.3	63.63	62.06				20.36	10.4				c
A121_13_NH.tif	64	1997	3715	11262	6.8416	240.603	466.94	45.92	165.46				20.36	10.4				c
A121_13_NH.tif	65	2545	3549	7770	6.8416	165.999	408.09	53.97	94.96				20.36	10.4				c
A121_13_NH.tif	66	4019	3524	11380	6.8416	243.123	444.07	51.87	96.72				20.36	10.4				c
A121_13_NH.tif	67	4149	3376	13138	6.8416	280.682	497.26	47.69	113.25				20.36	10.4				c
A121_13_NH.tif	68	2272	3221	14983	6.8416	320.098	500.42	58.68	125.4				20.36	10.4				c
A121_13_NH.tif	69	5162	2866	3814	6.8416	81.4827	353.1	56.17	53.17				20.36	10.4				c
A121_13_NH.tif	70	5230	2802	3580	6.8416	76.4835	320.92	64.35	60.15				20.36	10.4				c
A121_13_NH.tif	71	1837	2666	11447	6.8416	244.555	467.91	75.15	104.22				20.36	10.4				c
A121_13_NH.tif	72	2155	2480	12095	6.8416	258.399	503.39	36.32	132.9				20.36	10.4				c
A121_13_NH.tif	73	886	811	10251	6.8416	219.003	435.89	56.94	99.16				20.36	10.4				c
A121_13_NH.tif	74	622	389	7453	6.8416	159.227	393.06	39.02	79.48				20.36	10.4				c
A121_13_NH.tif	75	757	374	8931	6.8416	190.803	450.07	33.76	112.67				20.36	10.4				c
A121_13_NH.tif	76	93	273	3625	6.8416	77.4449	271.52	23.72	62.35				20.36	10.4				c
A121_14_H.tif	1	1182	8085	7149	6.8416	152.732	350.94	28.62	96.29				19	9.25				c
A121_14_H.tif	2	1473	8068	9616	6.8416	205.437	440.92	59.28	132.55				19	9.25				c
A121_14_H.tif	4	750	7970	6178	6.8416	131.987	371.06	41.92	103.01				19	9.25				c
A121_14_H.tif	5	477	7930	7352	6.8416	157.069	366.33	25.58	87.71				19	9.25				c
A121_14_H.tif	6	1665	7894	6165	6.8416	131.71	340.53	52.47	100.23				19	9.25				c
A121_14_H.tif	7	1068	7767	6948	6.8416	148.438	362.63	44.19	163.2				19	9.25				c
A121_14_H.tif	8	1944	7026	10410	6.8416	222.4	476.6	73.63	149.02				19	9.25				c
A121_14_H.tif	9	1969	5917	9975	6.8416	213.107	488.09	65.06	102.49				19	9.25				c
A121_14_H.tif	10	2302	5928	14976	6.8416	319.949	606.58	71.72	109.07				19	9.25				c
A121_14_H.tif	11	2601	5033	9183	6.8416	196.187	440.37	45.37	111.21				19	9.25				c
A121_14_H.tif	12	2231	4943	14579	6.8416	311.467	596.46	63.34	203.69				19	9.25				c
A121_14_H.tif	14	3537	4702	15097	6.8416	322.534	572.7	59.29	97.37				19	9.25				c
A121_14_H.tif	15	2133	4729	12727	6.8416	271.901	845.42	55.37	98.69				19	9.25				c
A121_14_H.tif	16	3214	4654	11194	6.8416	239.15	500.94	56.57	179.91				19	9.25				c
A121_14_H.tif	19	6173	4576	7594	6.8416	162.239	429.55	44.3	98.91				19	9.25				c
A121_14_H.tif	20	2503	4440	10305	6.8416	220.157	477.06	41.93	132.19				19	9.25				c
A121_14_H.tif	21	2182	4286	12018	6.8416	256.754	568.46	56.28	109.21				19	9.25				c
A121_14_H.tif	22	3046	4249	16334	6.8416	348.961	605.43	81.19	153.87				19	9.25				c
A121_14_H.tif	23	3767	4044	13158	6.8416	281.109	555.2	69.63	135.03				19	9.25				c
A121_14_H.tif	24	2631	3913	6971	6.8416	148.929	373.32	58.98	147.26				19	9.25				c
A121_14_H.tif	25	2927	3953	13567	6.8416	289.847	566.36	95.81	119.52				19	9.25				c
A121_14_H.tif	26	5556	3830	10618	6.8416	226.844	523.87	55.46	82.16				19	9.25				c
A121_14_H.tif	27	2810	3784	12911	6.8416	275.832	547.14	49.67	152.41				19	9.25				c
A121_14_H.tif	28	3512	3673	6005	6.8416	128.291	366.58	40.16	133.11				19	9.25				c
A121_14_H.tif	29	3853	3669	17063	6.8416	364.536	596.1	74.67	173.9				19	9.25				c
A121_14_H.tif	30	4489	3623	9409	6.8416	201.015	471.2	70.99	213.67				19	9.25				c
A121_14_H.tif	31	3965	3594	8549	6.8416	182.642	388.94	73.22	214.01				19	9.25				c
A121_14_H.tif	32	4058	3522	10294	6.8416	219.922	434.72	69.4	192.81				19	9.25				c
A121_14_H.tif	33	6276	3481	8791	6.8416	187.812	768.16	66.47	103.84				19	9.25				c
A121_14_H.tif	34	3240	3465	10507	6.8416	224.473	502.56	79.98	205.72				19	9.25				c
A121_14_H.tif	35	4272	3448	12896	6.8416	275.511	556.56	77.85	214.17				19	9.25				c
A121_14_H.tif	36	3674	3456	7332	6.8416	156.642	392.43	66.87	126.3				19	9.25				c
A121_14_H.tif	37	2878	3414	10021	6.8416	214.09	443.56	66.02	115.12				19	9.25				c
A121_14_H.tif	38	3834	3435	8939	6.8416	190.974	491.39	61.21	185.79				19	9.25				c
A121_14_H.tif	39	4799	3321	6676	6.8416	142.627	363.28	73.64	172.73				19	9.25				c
A121_14_H.tif	40	5126	3257	8263	6.8416	176.532	401.06	44.16	126.56				19	9.25				c
A121_14_H.tif	41	3561	3165	6022	6.8416	128.655	332.98	70.67	145.77				19	9.25				c
A121_14_H.tif	42	5180	3135	7017	6.8416	149.912	395.69	66.79	151.95				19	9.25				c
A121_14_H.tif	43	3719	3133	8599	6.8416	183.71	429.2	48.98	171.33				19	9.25				c
A121_14_H.tif	44	4703	3027	9353	6.8416	199.818	531.14	92.81	175				19	9.25				c
A121_14_H.tif	45	5017	2944	5085	6.8416	108.636	330.78	58.56	177.18				19	9.25				c
A121_14_H.tif	46	3873	2976	12844	6.8416	274.401	571.77	58.34	182.83				19	9.25				c
A121_14_H.tif	47	5118	2897	10160	6.8416	217.059	482.07	76.59	177.77				19	9.25				c
A121_14_H.tif	48	4723	2891	10918	6.8416	233.253	495.55	69.22	214.76				19	9.25				c
A121_14_H.tif	49	5700	2871	6657	6.8416	142.221	384.58	70.59	140.56				19	9.25				c
A121_14_H.tif	50	4067	2864	7523	6.8416	160.722	340.63	80.4	188.8				19	9.25				c
A121_14_H.tif	51	4310	2848	7508	6.8416	160.402	391.89	51.81	183.7				19	9.25				c
A121_14_H.tif	52	4932	2664	7257	6.8416	155.039	416.29	58.71	188.27				19	9.25				c
A121_14_H.tif	53	5514	2656	8454	6.8416	180.612	405.2	76.93	165.59				19	9.25				c
A121_14_H.tif	56	5631	2489	14111	6.8416	301.469	554.86	75.57	165.51				19	9.25				c
A121_14_H.tif	57	4890	2375	12136	6.8416	259.275	533.65	76.4	180.99				19	9.25				c
A121_14_H.tif	58	5584	2196	7060	6.8416	150.831	473	58.79	196.97				19	9.25				c
A121_14_H.tif	59	5706	2195	6819	6.8416	145.682	447.93	66.53	207.14				19	9.25				c
A121_14_NH.tif	0	6059	6946	4499	6.8416	96.1171	281.42	33.05	120.47				8.81	9.67				c
A121_14_NH.tif	2	5193	6674	7111	6.8416	151.92	383.55	41.95	191.26				8.81	9.67				c
A121_14_NH.tif	3	4963	6649	8087	6.8416	172.771	443.39	28.61	156.66				8.81	9.67				c
A121_14_NH.tif	8	5092	6346	9071	6.8416	193.794	458.96	35.76	215.05				8.81	9.67				c
A121_14_NH.tif	9	5280	6306	6909	6.8416	147.605	386.78	40.53	181.63				8.81	9.67				c
A121_14_NH.tif	10	4293	6208	7377	6.8416	157.603	384.15	35.22	168.28				8.81	9.67				c
A121_14_NH.tif	11	3906	6186	8832	6.8416	188.688	476.13	21.58	169.05				8.81	9.67				c
A121_14_NH.tif	12	4941	6195	8523	6.8416	182.086	431.75	34.43	220.65				8.81	9.67				c
A121_14_NH.tif	13	4559	6182	11682	6.8416	249.575	578.52	35.63	205.59				8.81	9.67				c
A121_14_NH.tif	14	4310	6081	9854	6.8416	210.522	429.71	41.88	224.79				8.81	9.67				c
A121_14_NH.tif	15	5324	6047	7797	6.8416	166.576	706.28	30.09	149.91				8.81	9.67				c
A121_14_NH.tif	16	4536	5984	8382	6.8416	179.074	402.88	34.46	181.71				8.81	9.67				c
A121_14_NH.tif	17	3518	5927	5127	6.8416	109.534	297.66	28.33	161.45				8.81	9.67				c
A121_14_NH.tif	18	4809	5922	7401	6.8416	158.116	404.62	34.91	195.79				8.81	9.67				c
A121_14_NH.tif	19	5006	5928	7197	6.8416	153.757	434.72	36.75	229.53				8.81	9.67				c
A121_14_NH.tif	20	5127	5850	7586	6.8416	162.068	368.09	43.09	147.1				8.81	9.67				c
A121_14_NH.tif	21	4379	5804	4344	6.8416	92.8057	323.04	30.49	135.24				8.81	9.67				c
A121_14_NH.tif	22	4892	5750	6603	6.8416	141.067	424.88	27.06	146.88				8.81	9.67				c
A121_14_NH.tif	23	4202	5697	8759	6.8416	187.128	482.42	27.2	205				8.81	9.67				c
A121_14_NH.tif	24	3519	5612	5981	6.8416	127.779	349.22	26.48	179.55				8.81	9.67				c
A121_14_NH.tif	25	3616	5568	7881	6.8416	168.37	391.1	32.15	143.66				8.81	9.67				c
A121_14_NH.tif	26	3712	5553	5548	6.8416	118.528	305.12	25.35	163.56				8.81	9.67				c
A121_14_NH.tif	27	3641	5476	9241	6.8416	197.426	398.05	35.33	228.18				8.81	9.67				c
A121_14_NH.tif	28	4957	5449	9941	6.8416	212.381	504.03	34.09	156.41				8.81	9.67				c
A121_14_NH.tif	29	4714	5436	5345	6.8416	114.191	361.26	36.45	212.35				8.81	9.67				c
A121_14_NH.tif	30	5382	5381	5095	6.8416	108.85	372.58	18.43	134.7				8.81	9.67				c
A121_14_NH.tif	34	3229	5300	7514	6.8416	160.53	433.4	24.27	171.13				8.81	9.67				c
A121_14_NH.tif	35	4626	5310	9787	6.8416	209.09	493.14	32.3	203.13				8.81	9.67				c
A121_14_NH.tif	36	3660	5292	11559	6.8416	246.948	495.19	31.52	191.56				8.81	9.67				c
A121_14_NH.tif	37	4727	5195	7395	6.8416	157.988	359.75	30.22	154.08				8.81	9.67				c
A121_14_NH.tif	38	5589	5202	8314	6.8416	177.621	812.14	30.23	176.59				8.81	9.67				c
A121_14_NH.tif	41	2689	4816	10712	6.8416	228.852	560.54	26.91	165.08				8.81	9.67				c
A121_14_NH.tif	42	5233	4774	8073	6.8416	172.472	423.61	18.54	122.43				8.81	9.67				c
A121_14_NH.tif	44	3484	4746	11332	6.8416	242.098	522.72	38.98	221.08				8.81	9.67				c
A121_14_NH.tif	45	3684	4664	11189	6.8416	239.043	468.76	22.88	135.57				8.81	9.67				c
A121_14_NH.tif	55	4244	4015	2011	6.8416	42.9632	196.79	19.77	155.61				8.81	9.67				c
A121_14_NH.tif	56	4019	3927	7362	6.8416	157.283	430.62	33.28	162.08				8.81	9.67				c
A121_14_NH.tif	57	2135	3838	10896	6.8416	232.783	547.96	21.35	179.44				8.81	9.67				c
A121_14_NH.tif	58	2326	3810	13823	6.8416	295.316	544.42	26.91	118.22				8.81	9.67				c
A121_14_NH.tif	59	2670	3676	6442	6.8416	137.628	379.5	20.27	106.56				8.81	9.67				c
A121_14_NH.tif	60	4159	3683	9240	6.8416	197.404	482.6	21.4	100.81				8.81	9.67				c
A121_14_NH.tif	61	2492	3666	9115	6.8416	194.734	695.9	27.57	98.48				8.81	9.67				c
A121_14_NH.tif	62	4293	3540	9297	6.8416	198.622	434.68	19.32	134.97				8.81	9.67				c
A121_14_NH.tif	63	5491	2805	3824	6.8416	81.6963	316.05	21.3	74.25				8.81	9.67				c
A121_14_NH.tif	64	2458	2856	13880	6.8416	296.534	606.98	23.09	122.02				8.81	9.67				c
A121_14_NH.tif	65	2339	2563	8245	6.8416	176.147	433.75	25.43	196.16				8.81	9.67				c
A121_14_NH.tif	66	1115	793	5790	6.8416	123.698	365.26	18.59	124.3				8.81	9.67				c
A121_14_NH.tif	68	200	474	6722	6.8416	143.609	401.4	13.38	98.88				8.81	9.67				c
A121_14_NH.tif	70	809	360	4091	6.8416	87.4005	371.93	15	156.38				8.81	9.67				c
A121_14_NH.tif	71	1136	254	5202	6.8416	111.136	332.11	14.72	103.11				8.81	9.67				c
A121_15_H.tif	1	2094	7803	22445	6.8416	479.517	667.65	52.49	82.05				21.71	9.63				c
A121_15_H.tif	2	3094	5293	12274	6.8416	262.223	552.06	47.58	176.29				21.71	9.63				c
A121_15_H.tif	4	4056	4237	10360	6.8416	221.332	438.58	71.41	178.8				21.71	9.63				c
A121_15_H.tif	5	2562	4160	8922	6.8416	190.611	420.48	51.4	127.23				21.71	9.63				c
A121_15_H.tif	6	4021	3856	7495	6.8416	160.124	443.36	49.2	163.95				21.71	9.63				c
A121_15_H.tif	7	3249	3709	9601	6.8416	205.117	510.11	65.78	207.42				21.71	9.63				c
A121_15_H.tif	8	4886	3678	6471	6.8416	138.247	653.9	59.59	133.19				21.71	9.63				c
A121_15_H.tif	9	3790	3580	5966	6.8416	127.458	379.95	54.97	122.44				21.71	9.63				c
A121_15_H.tif	10	5750	3462	2954	6.8416	63.1096	223.24	50.13	103.07				21.71	9.63				c
A121_15_H.tif	11	4831	3459	7872	6.8416	168.178	367.71	75.52	179.02				21.71	9.63				c
A121_15_H.tif	12	4667	3438	7264	6.8416	155.189	458.07	67.52	141.94				21.71	9.63				c
A121_15_H.tif	13	4131	3368	6853	6.8416	146.408	381.06	66.23	160.64				21.71	9.63				c
A121_15_H.tif	14	3956	3335	5865	6.8416	125.3	341.89	54.71	143.63				21.71	9.63				c
A121_15_H.tif	15	3834	3321	9573	6.8416	204.519	478.03	79.73	167.54				21.71	9.63				c
A121_15_H.tif	16	4359	2674	8280	6.8416	176.895	465.36	76.81	183.69				21.71	9.63				c
A121_15_H.tif	17	5649	2607	4186	6.8416	89.4301	304.94	91.27	158.18				21.71	9.63				c
A121_15_H.tif	18	3872	2481	8309	6.8416	177.514	448.13	56.85	134.72				21.71	9.63				c
A121_15_H.tif	19	5687	2476	5072	6.8416	108.359	346.74	76.88	129.36				21.71	9.63				c
A121_15_H.tif	20	5570	2459	5604	6.8416	119.724	369.42	85.1	193.1				21.71	9.63				c
A121_15_H.tif	21	5744	2385	8260	6.8416	176.467	708.87	94.15	173.25				21.71	9.63				c
A121_15_H.tif	22	5380	2392	8058	6.8416	172.152	492.17	74.77	168.37				21.71	9.63				c
A121_15_H.tif	23	4356	2369	5067	6.8416	108.252	327.56	58.53	168.79				21.71	9.63				c
A121_15_H.tif	25	3300	2271	12022	6.8416	256.839	579.61	63.86	209.4				21.71	9.63				c
A121_15_H.tif	27	5495	2166	8797	6.8416	187.94	453.16	78.38	178.78				21.71	9.63				c
A121_15_H.tif	29	3969	2118	10855	6.8416	231.907	517.2	64.44	200.42				21.71	9.63				c
A121_15_H.tif	30	4279	2079	5140	6.8416	109.811	333.81	53.94	143.32				21.71	9.63				c
A121_15_H.tif	31	5035	2045	8319	6.8416	177.728	460.42	58.4	139.39				21.71	9.63				c
A121_15_H.tif	32	5964	2015	7061	6.8416	150.852	583.81	72.17	173.52				21.71	9.63				c
A121_15_H.tif	33	5864	1924	4544	6.8416	97.0785	341.22	65.09	147.52				21.71	9.63				c
A121_15_H.tif	34	6080	1892	6716	6.8416	143.481	378.23	70.06	148.15				21.71	9.63				c
A121_15_H.tif	35	5848	1827	9012	6.8416	192.533	652.91	86.29	188.12				21.71	9.63				c
A121_15_H.tif	36	6152	1537	9577	6.8416	204.604	490.46	83.35	188.54				21.71	9.63				c
A121_15_H.tif	39	6298	1243	8812	6.8416	188.26	421.89	56.44	125.99				21.71	9.63				c
A121_15_H.tif	40	6368	1107	10605	6.8416	226.566	471.97	63.08	149.11				21.71	9.63				c
A121_15_NH.tif	0	6639	7183	9135	6.8416	195.161	696.99	39.72	137.66				17.4	9.93				c
A121_15_NH.tif	1	6284	6895	15883	6.8416	339.326	659.84	42.68	108.07				17.4	9.93				c
A121_15_NH.tif	2	6091	6748	9181	6.8416	196.144	466.86	42.63	123.75				17.4	9.93				c
A121_15_NH.tif	3	5228	6483	7245	6.8416	154.783	382.63	38.07	142.3				17.4	9.93				c
A121_15_NH.tif	5	5609	6449	8441	6.8416	180.334	527.67	40.19	159.16				17.4	9.93				c
A121_15_NH.tif	6	6272	6427	8325	6.8416	177.856	393.79	58.41	151.02				17.4	9.93				c
A121_15_NH.tif	7	6453	6406	18755	6.8416	400.684	730.97	59.34	137.18				17.4	9.93				c
A121_15_NH.tif	8	5337	6332	9325	6.8416	199.22	436.78	44.48	174.32				17.4	9.93				c
A121_15_NH.tif	10	6426	6180	8397	6.8416	179.394	444.33	43.86	157.51				17.4	9.93				c
A121_15_NH.tif	11	5086	6003	9326	6.8416	199.242	553.39	59.45	203.76				17.4	9.93				c
A121_15_NH.tif	12	5696	5988	7757	6.8416	165.721	409.99	83.78	228.14				17.4	9.93				c
A121_15_NH.tif	13	5993	5965	6728	6.8416	143.738	365.26	72.47	197.4				17.4	9.93				c
A121_15_NH.tif	14	5244	5952	6644	6.8416	141.943	367.56	50.47	191.86				17.4	9.93				c
A121_15_NH.tif	16	5758	5893	8677	6.8416	185.376	437.89	90.72	243.1				17.4	9.93				c
A121_15_NH.tif	17	5942	5873	10685	6.8416	228.275	528.17	81.97	206.58				17.4	9.93				c
A121_15_NH.tif	18	5105	5871	12406	6.8416	265.043	487.16	40.33	158.36				17.4	9.93				c
A121_15_NH.tif	19	5486	5809	9228	6.8416	197.148	412.58	60.06	216.53				17.4	9.93				c
A121_15_NH.tif	20	6147	5788	6849	6.8416	146.323	439.4	71.7	169.4				17.4	9.93				c
A121_15_NH.tif	21	5767	5758	13591	6.8416	290.36	603.19	73.7	200.92				17.4	9.93				c
A121_15_NH.tif	22	5085	5688	12803	6.8416	273.525	473.69	45.23	109.51				17.4	9.93				c
A121_15_NH.tif	23	5338	5641	7708	6.8416	164.674	410.19	35.95	98.8				17.4	9.93				c
A121_15_NH.tif	24	5920	5558	8139	6.8416	173.882	433.79	54.2	108.97				17.4	9.93				c
A121_15_NH.tif	25	5553	5569	12358	6.8416	264.018	460.13	46.69	149.91				17.4	9.93				c
A121_15_NH.tif	26	4680	5499	10328	6.8416	220.648	678.58	60.18	197.59				17.4	9.93				c
A121_15_NH.tif	27	5073	5490	13663	6.8416	291.898	505.29	56.63	128.22				17.4	9.93				c
A121_15_NH.tif	28	4675	5390	6938	6.8416	148.224	390.39	45.16	169.34				17.4	9.93				c
A121_15_NH.tif	29	4407	5355	9081	6.8416	194.007	493.45	33.79	137.78				17.4	9.93				c
A121_15_NH.tif	30	5351	5324	14500	6.8416	309.779	569.14	68.37	151.5				17.4	9.93				c
A121_15_NH.tif	31	3550	5270	9757	6.8416	208.45	523.24	53.08	204.92				17.4	9.93				c
A121_15_NH.tif	32	3394	5213	6489	6.8416	138.632	353.46	50.33	178.98				17.4	9.93				c
A121_15_NH.tif	34	2936	5221	12729	6.8416	271.944	585.75	43.62	176.33				17.4	9.93				c
A121_15_NH.tif	36	5689	5029	8591	6.8416	183.539	409.46	70.65	132.65				17.4	9.93				c
A121_15_NH.tif	37	4185	4971	10610	6.8416	226.673	494.72	45.55	203.36				17.4	9.93				c
A121_15_NH.tif	39	2783	4847	4531	6.8416	96.8007	310.63	35.67	118.86				17.4	9.93				c
A121_15_NH.tif	40	3340	4766	6711	6.8416	143.374	381.89	47.83	212.14				17.4	9.93				c
A121_15_NH.tif	43	4640	4643	16104	6.8416	344.047	595.61	58.14	133.38				17.4	9.93				c
A121_15_NH.tif	45	4309	4606	8666	6.8416	185.141	409.89	57.68	197.06				17.4	9.93				c
A121_15_NH.tif	46	4518	4595	7454	6.8416	159.248	399.24	45.09	188.13				17.4	9.93				c
A121_15_NH.tif	48	2311	4373	10071	6.8416	215.158	504.17	43.07	131.47				17.4	9.93				c
A121_15_NH.tif	49	4395	4334	10571	6.8416	225.84	422.33	63.1	218.18				17.4	9.93				c
A121_15_NH.tif	50	5554	4280	10507	6.8416	224.473	552.5	61.59	98.34				17.4	9.93				c
A121_15_NH.tif	51	2860	3986	15722	6.8416	335.886	554.26	45.15	106.21				17.4	9.93				c
A121_15_NH.tif	52	3590	3972	12793	6.8416	273.311	598.88	53.31	177.87				17.4	9.93				c
A121_15_NH.tif	54	3361	3893	12011	6.8416	256.604	871.34	56.39	165.6				17.4	9.93				c
A121_15_NH.tif	55	1241	1641	16103	6.8416	344.026	563.63	50.93	130.22				17.4	9.93				c
A121_15_NH.tif	56	1070	1422	7022	6.8416	150.019	369.89	37.76	160.26				17.4	9.93				c
A121_15_NH.tif	59	791	1130	5178	6.8416	110.623	357.02	31.55	96.65				17.4	9.93				c
A121_15_NH.tif	61	729	560	6809	6.8416	145.468	454.92	25.76	139.66				17.4	9.93				c
A121_15_NH.tif	62	1355	474	8201	6.8416	175.207	721.58	27.96	121.22				17.4	9.93				c
A121_15_NH.tif	63	1078	450	7418	6.8416	158.479	726.16	32.51	79.21				17.4	9.93				c
A121_15_NH.tif	64	1110	284	8365	6.8416	178.711	509.14	34.44	145.86				17.4	9.93				c
A121_15_NH.tif	65	1423	295	9285	6.8416	198.366	486.88	25.43	120.08				17.4	9.93				c
A121_15_NH.tif	66	954	182	12877	6.8416	275.106	502.58	31.45	113.6				17.4	9.93				c
A121_16_H.tif	1	738	7916	4734	6.8416	101.138	358.98	17.38	156.41				9.89	9.45				c
A121_16_H.tif	4	1288	6589	12212	6.8416	260.898	509.97	27.02	114.46				9.89	9.45				c
A121_16_H.tif	5	1546	6307	6547	6.8416	139.871	636.68	22.26	155.45				9.89	9.45				c
A121_16_H.tif	6	1960	6179	9623	6.8416	205.587	397.65	37.16	107.65				9.89	9.45				c
A121_16_H.tif	7	2401	5843	6490	6.8416	138.653	624.67	32.34	145.4				9.89	9.45				c
A121_16_H.tif	8	1590	5843	12407	6.8416	265.064	567.75	34.38	86.6				9.89	9.45				c
A121_16_H.tif	9	2291	5429	7212	6.8416	154.078	444.82	23.32	75.7				9.89	9.45				c
A121_16_H.tif	11	3284	4540	13090	6.8416	279.656	597.21	39.61	123.64				9.89	9.45				c
A121_16_H.tif	12	3891	4524	14017	6.8416	299.461	554.36	34.7	109.34				9.89	9.45				c
A121_16_H.tif	13	2424	4379	9914	6.8416	211.804	464.17	34.43	128.81				9.89	9.45				c
A121_16_H.tif	14	4018	4335	19779	6.8416	422.561	625.17	21.86	97.78				9.89	9.45				c
A121_16_H.tif	15	3383	4184	15410	6.8416	329.221	603.69	35.34	160.89				9.89	9.45				c
A121_16_H.tif	16	3860	4043	11670	6.8416	249.319	489.77	40.92	146.26				9.89	9.45				c
A121_16_H.tif	17	2482	4026	6688	6.8416	142.883	388.19	27.87	106.74				9.89	9.45				c
A121_16_H.tif	18	3968	4005	8547	6.8416	182.599	394.92	26.14	146.11				9.89	9.45				c
A121_16_H.tif	19	4086	3901	8797	6.8416	187.94	535.67	39.36	138.42				9.89	9.45				c
A121_16_H.tif	20	2727	3913	10406	6.8416	222.315	507.14	29.1	121.9				9.89	9.45				c
A121_16_H.tif	21	3171	3904	14842	6.8416	317.086	515.91	34.94	146.78				9.89	9.45				c
A121_16_H.tif	22	3598	3902	14385	6.8416	307.323	513.67	24.68	176.96				9.89	9.45				c
A121_16_H.tif	23	3524	3632	8506	6.8416	181.723	442.68	33.6	142.37				9.89	9.45				c
A121_16_H.tif	24	4146	3669	14789	6.8416	315.954	549.33	39.1	158.16				9.89	9.45				c
A121_16_H.tif	25	3013	3349	12918	6.8416	275.981	474.23	22.64	119.21				9.89	9.45				c
A121_16_H.tif	26	3512	3410	22890	6.8416	489.024	687.71	27.84	103.78				9.89	9.45				c
A121_16_H.tif	27	4090	3297	8721	6.8416	186.316	384.25	37.38	147.54				9.89	9.45				c
A121_16_H.tif	28	5571	3296	9354	6.8416	199.84	452.07	37.95	83.14				9.89	9.45				c
A121_16_H.tif	29	4342	3281	24034	6.8416	513.465	670.88	35.6	196.11				9.89	9.45				c
A121_16_H.tif	30	4484	3084	13257	6.8416	283.224	781.96	39.42	184				9.89	9.45				c
A121_16_H.tif	31	3609	2920	12980	6.8416	277.306	585.69	33.48	118.61				9.89	9.45				c
A121_16_H.tif	32	5399	2905	12601	6.8416	269.209	489.93	34.05	114.47				9.89	9.45				c
A121_16_H.tif	33	4603	2804	11099	6.8416	237.12	441.59	32.36	120.1				9.89	9.45				c
A121_16_H.tif	35	4012	2575	17211	6.8416	367.698	589.04	20.42	114.07				9.89	9.45				c
A121_16_H.tif	36	5943	2555	7264	6.8416	155.189	431.3	48.06	165.22				9.89	9.45				c
A121_16_H.tif	39	4545	2494	21427	6.8416	457.769	684.34	43.95	178.53				9.89	9.45				c
A121_16_H.tif	40	5792	2315	15731	6.8416	336.079	646	38.95	173.96				9.89	9.45				c
A121_16_H.tif	42	5558	2302	17339	6.8416	370.432	657.6	36.36	140.79				9.89	9.45				c
A121_16_H.tif	43	5798	1966	8503	6.8416	181.659	391.56	34.48	133.96				9.89	9.45				c
A121_16_H.tif	44	6355	2024	21517	6.8416	459.691	687.29	34.84	171.32				9.89	9.45				c
A121_16_H.tif	45	5953	1886	9349	6.8416	199.733	437.49	26.86	133.9				9.89	9.45				c
A121_16_H.tif	46	6169	1924	22391	6.8416	478.364	654.93	35.29	197.49				9.89	9.45				c
A121_16_H.tif	49	5915	1736	13749	6.8416	293.735	535.33	27.02	154.46				9.89	9.45				c
A121_16_H.tif	50	6428	1616	9747	6.8416	208.236	406.96	32.68	140.95				9.89	9.45				c
A121_16_H.tif	51	6022	1554	10072	6.8416	215.179	441.61	27.81	132.38				9.89	9.45				c
A121_16_H.tif	52	6546	1545	11698	6.8416	249.917	526.36	43.65	160.12				9.89	9.45				c
A121_16_H.tif	53	6381	1453	13953	6.8416	298.093	558.54	34.66	142.89				9.89	9.45				c
A121_16_H.tif	54	6563	1035	13825	6.8416	295.359	584.94	24.32	95.13				9.89	9.45				c
A121_16_H.tif	55	6752	901	9588	6.8416	204.839	517.1	26.67	96.23				9.89	9.45				c
A121_17_NH.tif	0	6380	8308	6437	6.8416	137.521	450.37	33.04	88.71				18.86	9.86				c
A121_17_NH.tif	1	5033	8138	6529	6.8416	139.486	401.45	35.09	83.94				18.86	9.86				c
A121_17_NH.tif	2	5438	8071	8197	6.8416	175.122	442.58	33.12	176.81				18.86	9.86				c
A121_17_NH.tif	3	5764	7979	7186	6.8416	153.522	395.36	60.15	202.04				18.86	9.86				c
A121_17_NH.tif	4	6286	7909	9966	6.8416	212.915	480.48	47.86	200.31				18.86	9.86				c
A121_17_NH.tif	5	5570	7870	11198	6.8416	239.235	529.39	48.19	190.43				18.86	9.86				c
A121_17_NH.tif	6	5841	7607	7196	6.8416	153.736	369.08	61.93	197.9				18.86	9.86				c
A121_17_NH.tif	8	6108	7558	13312	6.8416	284.399	552.9	68.85	171.29				18.86	9.86				c
A121_17_NH.tif	9	5870	7451	18605	6.8416	397.479	605.39	80.87	236.16				18.86	9.86				c
A121_17_NH.tif	10	5288	7408	8211	6.8416	175.421	407.65	54.86	127.42				18.86	9.86				c
A121_17_NH.tif	11	4907	7343	8576	6.8416	183.219	391.22	53.63	139.22				18.86	9.86				c
A121_17_NH.tif	15	4850	7082	15592	6.8416	333.109	672.5	56.47	192.25				18.86	9.86				c
A121_17_NH.tif	17	5224	7088	12543	6.8416	267.97	562.16	61.48	194.67				18.86	9.86				c
A121_17_NH.tif	18	4224	7013	13940	6.8416	297.816	506.76	46.21	135.38				18.86	9.86				c
A121_17_NH.tif	19	5413	7038	18849	6.8416	402.692	813.39	79.24	202.42				18.86	9.86				c
A121_17_NH.tif	20	4994	6989	19220	6.8416	410.618	694.34	56.13	160.03				18.86	9.86				c
A121_17_NH.tif	21	5734	6893	10284	6.8416	219.708	442.23	79.24	194.44				18.86	9.86				c
A121_17_NH.tif	22	4553	6873	11154	6.8416	238.295	517.36	60.66	183.78				18.86	9.86				c
A121_17_NH.tif	23	5493	6878	18126	6.8416	387.246	629.19	72.79	198.44				18.86	9.86				c
A121_17_NH.tif	24	3711	6854	13377	6.8416	285.788	622.22	49.23	179.92				18.86	9.86				c
A121_17_NH.tif	25	4711	6818	4910	6.8416	104.898	324.89	66.7	193.53				18.86	9.86				c
A121_17_NH.tif	26	5627	6827	10157	6.8416	216.995	626.74	80.61	187.91				18.86	9.86				c
A121_17_NH.tif	27	3984	6781	11348	6.8416	242.44	506.58	45.7	185.85				18.86	9.86				c
A121_17_NH.tif	29	5381	6671	11587	6.8416	247.546	477.4	45.96	147.05				18.86	9.86				c
A121_17_NH.tif	30	4814	6563	11235	6.8416	240.026	529.87	58.46	191.78				18.86	9.86				c
A121_17_NH.tif	31	6169	6521	7013	6.8416	149.826	370.82	43.26	114.85				18.86	9.86				c
A121_17_NH.tif	32	3175	6522	9422	6.8416	201.293	444.62	76.23	207.8				18.86	9.86				c
A121_17_NH.tif	34	3394	6398	12630	6.8416	269.829	505.71	60.29	110.98				18.86	9.86				c
A121_17_NH.tif	35	4333	6357	12177	6.8416	260.151	649.96	55.68	211.71				18.86	9.86				c
A121_17_NH.tif	36	3186	6315	5425	6.8416	115.9	325.66	45.67	155.47				18.86	9.86				c
A121_17_NH.tif	37	3092	6305	7969	6.8416	170.251	437.55	40.9	136.91				18.86	9.86				c
A121_17_NH.tif	38	6328	6283	7582	6.8416	161.983	386.78	46.61	116.46				18.86	9.86				c
A121_17_NH.tif	39	3768	6216	12316	6.8416	263.12	496.9	59.87	216.32				18.86	9.86				c
A121_17_NH.tif	40	3219	6146	9875	6.8416	210.971	514.8	60.99	198.35				18.86	9.86				c
A121_17_NH.tif	41	3392	6014	13091	6.8416	279.677	526.8	47.03	195.28				18.86	9.86				c
A121_17_NH.tif	42	4189	5970	9764	6.8416	208.599	479.46	66.99	155.45				18.86	9.86				c
A121_17_NH.tif	43	3995	5873	17007	6.8416	363.339	942.23	43.91	170.29				18.86	9.86				c
A121_17_NH.tif	44	3341	5808	8797	6.8416	187.94	398.63	69.65	150.11				18.86	9.86				c
A121_17_NH.tif	45	2299	5699	15706	6.8416	335.545	633.85	44.06	111.36				18.86	9.86				c
A121_17_NH.tif	46	5685	5661	9390	6.8416	200.609	435.75	57.61	109.45				18.86	9.86				c
A121_17_NH.tif	47	4035	5638	8797	6.8416	187.94	406.82	48.67	188.4				18.86	9.86				c
A121_17_NH.tif	48	4018	5421	6289	6.8416	134.359	343.12	68.74	138.86				18.86	9.86				c
A121_17_NH.tif	49	5684	5231	6207	6.8416	132.607	326.45	73.68	136				18.86	9.86				c
A121_17_NH.tif	50	3247	5077	9441	6.8416	201.698	415.99	81.56	195.38				18.86	9.86				c
A121_17_NH.tif	51	2510	5016	10171	6.8416	217.294	438.96	56.35	143.95				18.86	9.86				c
A121_17_NH.tif	52	3695	4996	13002	6.8416	277.776	610.54	73.39	144.89				18.86	9.86				c
A121_17_NH.tif	55	2644	4933	10345	6.8416	221.012	519.29	44.79	156.83				18.86	9.86				c
A121_17_NH.tif	56	3250	4897	15917	6.8416	340.052	746.06	63.72	145.71				18.86	9.86				c
A121_17_NH.tif	57	2943	4635	11902	6.8416	254.276	511.39	65.45	152.82				18.86	9.86				c
A121_17_NH.tif	58	425	4415	13684	6.8416	292.346	520.11	64.63	92.76				18.86	9.86				c
A121_17_NH.tif	59	2483	4369	8313	6.8416	177.6	604.06	27.23	123.6				18.86	9.86				c
A121_17_NH.tif	61	6318	3523	6416	6.8416	137.072	412.39	54.84	75.04				18.86	9.86				c
A121_17_NH.tif	62	2389	3317	20250	6.8416	432.623	653.43	57.93	136.81				18.86	9.86				c
A121_17_NH.tif	63	1458	2718	6218	6.8416	132.842	348.59	52.76	136.53				18.86	9.86				c
A121_17_NH.tif	64	1543	2473	10122	6.8416	216.247	436.19	59.86	178.72				18.86	9.86				c
A121_17_NH.tif	65	1440	2459	8472	6.8416	180.997	409.46	51.58	159.92				18.86	9.86				c
A121_17_NH.tif	66	1625	2409	9249	6.8416	197.597	407.2	30.24	93.28				18.86	9.86				c
A121_17_NH.tif	67	1440	2318	11274	6.8416	240.859	468.17	37.59	117.56				18.86	9.86				c
A121_17_NH.tif	68	1520	2069	17121	6.8416	365.775	650.78	37.12	118.57				18.86	9.86				c
A121_17_NH.tif	69	1288	1679	10260	6.8416	219.196	426.82	48.49	140.45				18.86	9.86				c
A121_17_NH.tif	70	1357	1477	5646	6.8416	120.622	373.08	36.35	81.96				18.86	9.86				c
A121_17_NH.tif	71	1232	976	6856	6.8416	146.472	370.53	28.11	95.78				18.86	9.86				c
A121_17_NH.tif	72	1360	859	9921	6.8416	211.953	579.59	39.81	106.74				18.86	9.86				c
A121_17_NH.tif	73	1180	748	5543	6.8416	118.421	343.42	29.92	76.95				18.86	9.86				c
A121_17_NH.tif	74	2784	613	7559	6.8416	161.491	389.26	62.39	129.6				18.86	9.86				c
A121_17_NH.tif	75	1621	112	8347	6.8416	178.326	385.91	37.13	105.16				18.86	9.86				c
A121_16_NH.tif	0	5073	7107	7769	6.8416	165.978	460.17	48.79	152.33				19.12	10.47				c
A121_16_NH.tif	1	5016	6876	9971	6.8416	213.021	499.49	56.06	138.67				19.12	10.47				c
A121_16_NH.tif	2	5099	6634	10067	6.8416	215.072	721.47	52.17	156.55				19.12	10.47				c
A121_16_NH.tif	3	4694	6653	14638	6.8416	312.728	632.9	78.89	205.56				19.12	10.47				c
A121_16_NH.tif	4	4125	6602	10954	6.8416	234.022	579.29	46.04	157.32				19.12	10.47				c
A121_16_NH.tif	5	3865	6546	8009	6.8416	171.105	422.74	32.76	110.97				19.12	10.47				c
A121_16_NH.tif	6	4885	6535	9187	6.8416	196.272	455.77	73.79	185.87				19.12	10.47				c
A121_16_NH.tif	7	5009	6459	13453	6.8416	287.411	646.62	54.09	161.06				19.12	10.47				c
A121_16_NH.tif	8	3975	6385	10949	6.8416	233.916	546.13	52.05	175.79				19.12	10.47				c
A121_16_NH.tif	9	4676	6391	8176	6.8416	174.673	424.48	64.86	150.63				19.12	10.47				c
A121_16_NH.tif	10	4786	6415	12466	6.8416	266.325	572.44	78.91	196.04				19.12	10.47				c
A121_16_NH.tif	11	3418	6319	8293	6.8416	177.172	387.36	77.13	200.65				19.12	10.47				c
A121_16_NH.tif	12	4753	6232	7863	6.8416	167.986	470.42	77.42	158.12				19.12	10.47				c
A121_16_NH.tif	13	4424	6216	8546	6.8416	182.578	471.5	72.68	148.1				19.12	10.47				c
A121_16_NH.tif	14	4896	6227	11665	6.8416	249.212	484.86	69.03	139.69				19.12	10.47				c
A121_16_NH.tif	15	5052	6195	8692	6.8416	185.697	446.03	57.29	169.78				19.12	10.47				c
A121_16_NH.tif	16	3864	6144	12282	6.8416	262.394	565.24	68.52	208.64				19.12	10.47				c
A121_16_NH.tif	18	4211	6027	9126	6.8416	194.969	439.3	90.38	219.88				19.12	10.47				c
A121_16_NH.tif	20	3879	5988	11199	6.8416	239.257	501.89	70.2	179.01				19.12	10.47				c
A121_16_NH.tif	22	2843	5955	17550	6.8416	374.94	923.68	63.43	123.77				19.12	10.47				c
A121_16_NH.tif	23	4324	5911	17366	6.8416	371.009	646.78	83.75	220.88				19.12	10.47				c
A121_16_NH.tif	24	3900	5877	8642	6.8416	184.629	411.46	81.35	153.26				19.12	10.47				c
A121_16_NH.tif	25	4938	5889	11484	6.8416	245.345	515.97	57.95	92.36				19.12	10.47				c
A121_16_NH.tif	26	4410	5866	6431	6.8416	137.393	418.48	84.67	190.42				19.12	10.47				c
A121_16_NH.tif	27	4509	5855	6926	6.8416	147.968	429.79	105.26	197.7				19.12	10.47				c
A121_16_NH.tif	29	3731	5810	8930	6.8416	190.781	471.5	69.46	171.76				19.12	10.47				c
A121_16_NH.tif	30	2945	5795	6793	6.8416	145.126	386.78	73.04	184.9				19.12	10.47				c
A121_16_NH.tif	32	2454	5788	8558	6.8416	182.834	451.85	65.66	175.64				19.12	10.47				c
A121_16_NH.tif	33	1934	5755	7113	6.8416	151.963	399.75	53.09	175.72				19.12	10.47				c
A121_16_NH.tif	35	5003	5691	9757	6.8416	208.45	561.49	56.21	92.71				19.12	10.47				c
A121_16_NH.tif	38	3106	5559	7180	6.8416	153.394	392.58	74.9	145.18				19.12	10.47				c
A121_16_NH.tif	39	3347	5443	9910	6.8416	211.718	629.57	52.08	165.65				19.12	10.47				c
A121_16_NH.tif	40	3569	5427	10376	6.8416	221.674	463.93	64.28	159.07				19.12	10.47				c
A121_16_NH.tif	41	3359	5345	7782	6.8416	166.255	393.26	64.18	190.89				19.12	10.47				c
A121_16_NH.tif	43	3113	5258	8369	6.8416	178.796	478.76	38.23	133.3				19.12	10.47				c
A121_16_NH.tif	44	2204	5094	5657	6.8416	120.857	318.25	87.87	234.42				19.12	10.47				c
A121_16_NH.tif	45	3186	5044	11786	6.8416	251.797	499.69	59.36	195.3				19.12	10.47				c
A121_16_NH.tif	46	2646	4947	7923	6.8416	169.268	436.78	48.79	133.4				19.12	10.47				c
A121_16_NH.tif	47	2970	4844	13071	6.8416	279.25	469.3	51.37	186.19				19.12	10.47				c
A121_16_NH.tif	48	1818	4729	7218	6.8416	154.206	384.13	62.97	170.68				19.12	10.47				c
A121_16_NH.tif	49	3179	4651	10998	6.8416	234.962	536.6	76.42	184.32				19.12	10.47				c
A121_16_NH.tif	52	3341	4492	14202	6.8416	303.413	551.19	64.03	197.11				19.12	10.47				c
A121_16_NH.tif	53	3132	4470	8751	6.8416	186.957	433.45	65.46	219.64				19.12	10.47				c
A121_16_NH.tif	54	2208	4322	13361	6.8416	285.446	825.84	58.78	140.42				19.12	10.47				c
A121_16_NH.tif	55	2519	4034	12540	6.8416	267.906	588.84	57.98	188.75				19.12	10.47				c
A121_16_NH.tif	56	4284	3904	7029	6.8416	150.168	409.36	81.05	165.61				19.12	10.47				c
A121_16_NH.tif	57	2318	3951	18962	6.8416	405.106	699.55	59.31	148.33				19.12	10.47				c
A121_16_NH.tif	58	2265	3312	13012	6.8416	277.99	556.22	54.67	149.36				19.12	10.47				c
A121_16_NH.tif	61	505	1281	5599	6.8416	119.618	312.01	21.97	125.51				19.12	10.47				c
A121_16_NH.tif	62	552	1069	4922	6.8416	105.154	323.81	32.22	150.47				19.12	10.47				c
A121_16_NH.tif	64	1164	1067	4663	6.8416	99.6208	346.19	40.07	139.72				19.12	10.47				c
A121_16_NH.tif	66	1280	985	4595	6.8416	98.168	335.71	27.79	125.32				19.12	10.47				c
A121_16_NH.tif	67	1035	882	5471	6.8416	116.883	636.34	30.03	137.15				19.12	10.47				c
A121_16_NH.tif	68	1181	600	6161	6.8416	131.624	576.4	22.67	97.47				19.12	10.47				c
A121_16_NH.tif	71	929	360	5041	6.8416	107.696	313.08	33.28	114.94				19.12	10.47				c
A121_16_NH.tif	72	820	287	7239	6.8416	154.655	501.83	26.16	142.42				19.12	10.47				c
A121_16_NH.tif	73	1169	163	5259	6.8416	112.354	323.66	24.21	108.18				19.12	10.47				c
A121_17_H.tif	2	884	7870	10601	6.8416	226.481	427.65	52.94	108.04				20.68	10.48				c
A121_17_H.tif	3	553	7832	10334	6.8416	220.777	529	52.93	159.23				20.68	10.48				c
A121_17_H.tif	4	818	7294	7786	6.8416	166.341	403.4	50.52	181.19				20.68	10.48				c
A121_17_H.tif	5	993	7146	10354	6.8416	221.204	462.82	49.5	138.69				20.68	10.48				c
A121_17_H.tif	6	1338	6652	8134	6.8416	173.776	672.77	66.98	112.39				20.68	10.48				c
A121_17_H.tif	8	5314	6231	11487	6.8416	245.409	487.75	38.15	93.79				20.68	10.48				c
A121_17_H.tif	9	1657	5933	11721	6.8416	250.409	650.32	64.27	143.68				20.68	10.48				c
A121_17_H.tif	10	1855	5883	11674	6.8416	249.405	622.2	86.57	117.34				20.68	10.48				c
A121_17_H.tif	11	661	5529	14264	6.8416	304.738	537.77	50.54	90.5				20.68	10.48				c
A121_17_H.tif	13	4268	5119	18891	6.8416	403.589	612.98	82.75	121.78				20.68	10.48				c
A121_17_H.tif	17	5146	4110	10066	6.8416	215.051	540.27	72.8	101.3				20.68	10.48				c
A121_17_H.tif	18	3603	3880	16484	6.8416	352.166	785.94	63.77	198.72				20.68	10.48				c
A121_17_H.tif	19	4083	3878	19736	6.8416	421.642	611.09	48.54	154.75				20.68	10.48				c
A121_17_H.tif	20	2685	3642	18324	6.8416	391.476	655.21	70.74	146.43				20.68	10.48				c
A121_17_H.tif	21	4013	3491	17547	6.8416	374.876	619.45	51.88	166.01				20.68	10.48				c
A121_17_H.tif	22	2521	3299	14725	6.8416	314.586	520.56	49.95	143.87				20.68	10.48				c
A121_17_H.tif	24	4277	3208	11758	6.8416	251.199	455.24	55.75	155.37				20.68	10.48				c
A121_17_H.tif	29	5127	2978	11016	6.8416	235.347	455.99	73.81	162.02				20.68	10.48				c
A121_17_H.tif	30	4407	2967	13439	6.8416	287.112	555.14	79.91	210.79				20.68	10.48				c
A121_17_H.tif	32	3768	2940	9325	6.8416	199.22	443.75	63.41	135.35				20.68	10.48				c
A121_17_H.tif	33	5830	2925	10377	6.8416	221.695	439.3	63.24	101.27				20.68	10.48				c
A121_17_H.tif	35	5611	2877	7127	6.8416	152.262	425.2	74.27	132.51				20.68	10.48				c
A121_17_H.tif	36	5399	2753	5623	6.8416	120.13	334.53	81.95	162.68				20.68	10.48				c
A121_17_H.tif	39	2789	2680	12680	6.8416	270.897	546.5	49.04	150.03				20.68	10.48				c
A121_17_H.tif	40	3518	2598	15917	6.8416	340.052	727.47	55.12	148.03				20.68	10.48				c
A121_17_H.tif	41	4261	2512	5690	6.8416	121.562	356.33	60.47	156.77				20.68	10.48				c
A121_17_H.tif	42	5515	2507	12590	6.8416	268.974	525.75	81.25	156.01				20.68	10.48				c
A121_17_H.tif	43	4890	2481	11847	6.8416	253.101	491.14	68.89	155.12				20.68	10.48				c
A121_17_H.tif	44	3852	2455	16933	6.8416	361.758	646.68	56.81	144.31				20.68	10.48				c
A121_17_H.tif	45	5513	2380	5166	6.8416	110.367	345.22	95.93	220.39				20.68	10.48				c
A121_17_H.tif	47	4436	2312	8698	6.8416	185.825	405.5	76.39	222.04				20.68	10.48				c
A121_17_H.tif	48	5350	2272	10406	6.8416	222.315	437.89	86.58	210.49				20.68	10.48				c
A121_17_H.tif	49	5220	2218	14637	6.8416	312.706	586.58	77.41	206.85				20.68	10.48				c
A121_17_H.tif	50	5508	2044	4044	6.8416	86.3964	396.19	89.74	181.69				20.68	10.48				c
A121_17_H.tif	51	5309	2009	10637	6.8416	227.25	461.63	89	180.13				20.68	10.48				c
A121_17_H.tif	52	5390	1934	13345	6.8416	285.104	785.05	81.32	181.07				20.68	10.48				c
A121_17_H.tif	55	5485	1621	9893	6.8416	211.355	497.73	58.88	205.26				20.68	10.48				c
A121_17_H.tif	56	5847	1543	7898	6.8416	168.734	388.39	77.27	218.52				20.68	10.48				c
A121_17_H.tif	57	5523	1502	11429	6.8416	244.17	464.8	77.04	170.55				20.68	10.48				c
A121_17_H.tif	58	5778	1344	10649	6.8416	227.506	537.87	71.11	214.43				20.68	10.48				c
A121_17_H.tif	59	6002	1165	11930	6.8416	254.874	503.81	57.22	199.67				20.68	10.48				c
A121_18_H.tif	0	882	8460	8937	6.8416	190.931	383.65	39.5	109.55				17.23	10.35				c
A121_18_H.tif	1	895	8152	5332	6.8416	113.913	333.12	32.94	113.71				17.23	10.35				c
A121_18_H.tif	3	767	7319	6456	6.8416	137.927	603.25	26.07	92.33				17.23	10.35				c
A121_18_H.tif	4	1091	7274	9097	6.8416	194.349	446.48	56.32	131.85				17.23	10.35				c
A121_18_H.tif	5	1284	7210	16100	6.8416	343.962	565.53	35.24	122.83				17.23	10.35				c
A121_18_H.tif	6	590	7227	23671	6.8416	505.71	728.58	37.35	128.37				17.23	10.35				c
A121_18_H.tif	11	1120	6886	19783	6.8416	422.646	652.88	41.57	130.81				17.23	10.35				c
A121_18_H.tif	12	1205	6753	11923	6.8416	254.724	518.07	45.94	119.71				17.23	10.35				c
A121_18_H.tif	13	1002	6602	11555	6.8416	246.862	474.84	65.26	178.32				17.23	10.35				c
A121_18_H.tif	14	1556	5820	9632	6.8416	205.779	453.02	61.57	134.27				17.23	10.35				c
A121_18_H.tif	15	1906	5539	9112	6.8416	194.67	401.5	44.96	120.57				17.23	10.35				c
A121_18_H.tif	16	2161	5437	12069	6.8416	257.843	502.22	46.05	147.69				17.23	10.35				c
A121_18_H.tif	19	2200	4779	13728	6.8416	293.286	590.87	68.06	162.44				17.23	10.35				c
A121_18_H.tif	20	1932	4087	9771	6.8416	208.749	528.52	32.58	89.63				17.23	10.35				c
A121_18_H.tif	21	2583	3874	13710	6.8416	292.902	916.19	58.71	132.8				17.23	10.35				c
A121_18_H.tif	22	3418	3894	12491	6.8416	266.859	528.42	39.06	186.59				17.23	10.35				c
A121_18_H.tif	23	2952	3846	16853	6.8416	360.049	665.41	60.29	129.67				17.23	10.35				c
A121_18_H.tif	24	1995	3763	10286	6.8416	219.751	494.17	40.94	130.68				17.23	10.35				c
A121_18_H.tif	25	2740	3649	10592	6.8416	226.289	441.4	35.89	176.5				17.23	10.35				c
A121_18_H.tif	26	3862	3314	10606	6.8416	226.588	584.68	35.24	176.81				17.23	10.35				c
A121_18_H.tif	28	3174	3085	9292	6.8416	198.515	433.79	40.43	188.57				17.23	10.35				c
A121_18_H.tif	29	3846	3093	12061	6.8416	257.672	719.55	46.87	202.45				17.23	10.35				c
A121_18_H.tif	30	4095	2964	14526	6.8416	310.335	512.86	65.06	173.78				17.23	10.35				c
A121_18_H.tif	31	3732	2808	6672	6.8416	142.541	366.58	58.33	178.57				17.23	10.35				c
A121_18_H.tif	32	3585	2606	4676	6.8416	99.8985	281.48	51.55	192.92				17.23	10.35				c
A121_18_H.tif	34	4246	2367	5759	6.8416	123.036	446.42	39.61	157.81				17.23	10.35				c
A121_18_H.tif	35	4540	2318	9506	6.8416	203.087	446.72	59.42	223.3				17.23	10.35				c
A121_18_H.tif	36	3645	2260	12367	6.8416	264.21	603.57	62.55	232.47				17.23	10.35				c
A121_18_H.tif	37	4456	2091	7623	6.8416	162.859	402.35	67.89	223.55				17.23	10.35				c
A121_18_H.tif	38	4857	2135	19777	6.8416	422.518	806.08	53.47	222.6				17.23	10.35				c
A121_18_H.tif	39	4120	2064	7754	6.8416	165.657	446.13	61.73	231.49				17.23	10.35				c
A121_18_H.tif	40	3048	2070	9689	6.8416	206.997	485.93	44.43	218.55				17.23	10.35				c
A121_18_H.tif	42	4976	1978	4569	6.8416	97.6126	276.84	46.75	192.11				17.23	10.35				c
A121_18_H.tif	44	4706	1900	7101	6.8416	151.706	437.55	62.61	207.62				17.23	10.35				c
A121_18_H.tif	47	3616	1854	9212	6.8416	196.806	451.22	58.88	225.85				17.23	10.35				c
A121_18_H.tif	48	5341	1836	10051	6.8416	214.731	486.62	53.2	160.75				17.23	10.35				c
A121_18_H.tif	50	5367	1619	3916	6.8416	83.6618	315.08	68.12	220.74				17.23	10.35				c
A121_18_H.tif	52	5330	1503	6130	6.8416	130.962	358.15	72.62	198.22				17.23	10.35				c
A121_18_H.tif	53	4458	1397	8930	6.8416	190.781	563.91	45.4	216.7				17.23	10.35				c
A121_18_H.tif	54	4322	1359	4705	6.8416	100.518	334.01	29.82	129.96				17.23	10.35				c
A121_18_H.tif	55	4810	1118	8425	6.8416	179.993	466.96	51.05	173.03				17.23	10.35				c
A121_18_H.tif	56	4975	1118	8097	6.8416	172.985	457.55	53.26	229.1				17.23	10.35				c
A121_18_H.tif	57	5060	1046	3753	6.8416	80.1795	281.32	37.16	168.59				17.23	10.35				c
A121_18_H.tif	58	5521	1058	8945	6.8416	191.102	416.19	63.73	222.93				17.23	10.35				c
A121_18_H.tif	59	5746	921	6238	6.8416	133.269	456.13	38.48	144.67				17.23	10.35				c
A121_18_H.tif	60	5454	637	9040	6.8416	193.131	450.03	57.89	198.35				17.23	10.35				c
A121_18_NH.tif	4	6339	7729	9672	6.8416	206.634	439.1	47.23	165.86				13.85	9.92				c
A121_18_NH.tif	5	6397	7589	13803	6.8416	294.889	701.33	40.66	137.43				13.85	9.92				c
A121_18_NH.tif	6	6106	7563	10041	6.8416	214.517	547.19	41.69	134.16				13.85	9.92				c
A121_18_NH.tif	7	5849	7396	10491	6.8416	224.131	683.96	43.43	135.07				13.85	9.92				c
A121_18_NH.tif	8	5808	7278	6731	6.8416	143.802	408.43	48.66	136.2				13.85	9.92				c
A121_18_NH.tif	9	6421	7167	13079	6.8416	279.421	565.04	47	148.46				13.85	9.92				c
A121_18_NH.tif	10	5713	7183	19808	6.8416	423.18	657.33	39.03	176.6				13.85	9.92				c
A121_18_NH.tif	12	5992	7106	8873	6.8416	189.564	413.85	44.33	174.51				13.85	9.92				c
A121_18_NH.tif	14	6144	7042	9132	6.8416	195.097	427.75	54.04	185.44				13.85	9.92				c
A121_18_NH.tif	15	5872	7007	12506	6.8416	267.179	476.56	49.34	203.62				13.85	9.92				c
A121_18_NH.tif	16	4752	6800	8912	6.8416	190.397	426.68	37.31	196.16				13.85	9.92				c
A121_18_NH.tif	17	5271	6765	9259	6.8416	197.81	507.35	52.16	177.1				13.85	9.92				c
A121_18_NH.tif	18	5106	6785	23730	6.8416	506.97	926.06	39.61	170.62				13.85	9.92				c
A121_18_NH.tif	19	5796	6734	9734	6.8416	207.958	491	50.22	167.96				13.85	9.92				c
A121_18_NH.tif	20	5657	6620	18035	6.8416	385.302	682.3	46.42	181.35				13.85	9.92				c
A121_18_NH.tif	22	5091	6505	12139	6.8416	259.339	554.03	34.28	172.61				13.85	9.92				c
A121_18_NH.tif	23	5948	6493	8430	6.8416	180.099	471.79	55.39	194.96				13.85	9.92				c
A121_18_NH.tif	24	5396	6475	11719	6.8416	250.366	545.69	44.57	215.02				13.85	9.92				c
A121_18_NH.tif	25	5605	6416	12421	6.8416	265.364	496.19	39.11	183.63				13.85	9.92				c
A121_18_NH.tif	26	4373	6424	12621	6.8416	269.636	556.98	30.78	130.26				13.85	9.92				c
A121_18_NH.tif	27	5933	6331	13969	6.8416	298.435	639.55	50.18	153.15				13.85	9.92				c
A121_18_NH.tif	28	5690	6269	10648	6.8416	227.485	468.56	28.18	183.23				13.85	9.92				c
A121_18_NH.tif	29	5234	6237	6688	6.8416	142.883	374.05	36.38	184.54				13.85	9.92				c
A121_18_NH.tif	31	5084	6206	11540	6.8416	246.542	480.23	50.53	214.63				13.85	9.92				c
A121_18_NH.tif	33	3500	6201	8547	6.8416	182.599	438.27	44.18	198.06				13.85	9.92				c
A121_18_NH.tif	34	5571	6078	7680	6.8416	164.076	359.56	29.69	144.07				13.85	9.92				c
A121_18_NH.tif	36	4535	6063	15635	6.8416	334.028	734.7	53.07	219.94				13.85	9.92				c
A121_18_NH.tif	37	4699	6011	13844	6.8416	295.765	504.72	34.93	180.01				13.85	9.92				c
A121_18_NH.tif	38	4131	5842	9327	6.8416	199.263	495.12	39.32	168.47				13.85	9.92				c
A121_18_NH.tif	39	4324	5848	9930	6.8416	212.146	487.1	43.08	199.82				13.85	9.92				c
A121_18_NH.tif	40	4489	5835	13455	6.8416	287.454	494.23	33.52	173.27				13.85	9.92				c
A121_18_NH.tif	41	3899	5718	17193	6.8416	367.313	693.7	39.76	199.9				13.85	9.92				c
A121_18_NH.tif	44	4211	5640	15909	6.8416	339.881	702.24	50.38	170.65				13.85	9.92				c
A121_18_NH.tif	45	4753	5515	20989	6.8416	448.411	711.11	27.56	119.01				13.85	9.92				c
A121_18_NH.tif	46	3472	5447	12826	6.8416	274.016	579.29	38.91	204.14				13.85	9.92				c
A121_18_NH.tif	48	4097	5316	19338	6.8416	413.139	710.18	52.49	215.68				13.85	9.92				c
A121_18_NH.tif	50	3773	5169	9138	6.8416	195.225	441.55	39.66	125.6				13.85	9.92				c
A121_18_NH.tif	51	3945	5099	13747	6.8416	293.692	695.47	48.16	221.79				13.85	9.92				c
A121_18_NH.tif	52	2277	5047	4122	6.8416	88.0628	323.95	16.52	64.47				13.85	9.92				c
A121_18_NH.tif	53	2436	5016	6328	6.8416	135.192	385.3	23.1	175.17				13.85	9.92				c
A121_18_NH.tif	54	2906	4961	6439	6.8416	137.563	645.23	23.53	135.74				13.85	9.92				c
A121_18_NH.tif	55	2966	4441	9073	6.8416	193.836	441.65	38.57	149.6				13.85	9.92				c
A121_18_NH.tif	56	5193	4397	8074	6.8416	172.494	427.65	36.28	110.12				13.85	9.92				c
A121_18_NH.tif	58	5990	4101	5196	6.8416	111.008	335.18	47.96	97.81				13.85	9.92				c
A121_18_NH.tif	59	3044	3901	11762	6.8416	251.285	524.52	47.15	207.52				13.85	9.92				c
A121_18_NH.tif	60	6624	3050	5780	6.8416	123.485	368.39	26.37	126.43				13.85	9.92				c
A121_18_NH.tif	64	1416	2347	11387	6.8416	243.273	517.91	28.14	187.8				13.85	9.92				c
A121_18_NH.tif	65	1742	2067	10093	6.8416	215.628	473.85	41.3	148				13.85	9.92				c
A121_18_NH.tif	66	6354	1932	4676	6.8416	99.8985	325.42	29.99	139.01				13.85	9.92				c
A121_18_NH.tif	67	1584	1859	17590	6.8416	375.795	546.37	34.73	112.2				13.85	9.92				c
A121_18_NH.tif	68	1230	1154	4732	6.8416	101.095	359.32	21.19	120.27				13.85	9.92				c
A121_18_NH.tif	69	1743	1078	10822	6.8416	231.202	540.86	28.95	115.53				13.85	9.92				c
A121_18_NH.tif	70	2168	830	7635	6.8416	163.115	352.33	32.96	132.29				13.85	9.92				c
A121_18_NH.tif	71	1356	550	7248	6.8416	154.847	417.2	19.94	110.1				13.85	9.92				c
A121_19_H.tif	0	1118	8932	6691	6.8416	142.947	352.63	32.69	111.65				22	9.76				c
A121_19_H.tif	1	1138	7959	9750	6.8416	208.3	427.59	52.44	128.18				22	9.76				c
A121_19_H.tif	2	1352	7783	7895	6.8416	168.67	375.85	34.78	99.66				22	9.76				c
A121_19_H.tif	3	886	7809	9819	6.8416	209.774	477.79	35.93	108.94				22	9.76				c
A121_19_H.tif	4	1039	7693	13485	6.8416	288.095	591.43	51.34	132.37				22	9.76				c
A121_19_H.tif	7	922	7303	17976	6.8416	384.041	724.54	57.35	117.19				22	9.76				c
A121_19_H.tif	8	1222	7181	2997	6.8416	64.0282	274.21	33.2	113.95				22	9.76				c
A121_19_H.tif	9	423	7162	5129	6.8416	109.576	393.3	23.51	63.74				22	9.76				c
A121_19_H.tif	10	1229	7077	6790	6.8416	145.062	408.53	49.79	172.56				22	9.76				c
A121_19_H.tif	11	1096	6847	8332	6.8416	178.006	426.68	50.64	144.95				22	9.76				c
A121_19_H.tif	12	952	6798	11601	6.8416	247.845	505.83	56.45	126				22	9.76				c
A121_19_H.tif	13	1195	6538	5485	6.8416	117.182	355.4	30.99	102.31				22	9.76				c
A121_19_H.tif	14	1734	5852	18675	6.8416	398.975	704.02	70.95	188.82				22	9.76				c
A121_19_H.tif	15	2203	4458	9455	6.8416	201.998	469.93	39.23	163.86				22	9.76				c
A121_19_H.tif	18	2171	4184	13433	6.8416	286.984	570.84	64.5	218.02				22	9.76				c
A121_19_H.tif	19	2331	3476	11183	6.8416	238.915	609.23	38.72	151.91				22	9.76				c
A121_19_H.tif	21	4294	2910	9149	6.8416	195.46	450.86	74.41	228.39				22	9.76				c
A121_19_H.tif	22	3587	2858	10255	6.8416	219.089	474.58	49.11	175.88				22	9.76				c
A121_19_H.tif	23	3794	2828	10636	6.8416	227.229	441.95	60.16	147.59				22	9.76				c
A121_19_H.tif	24	6064	2813	5019	6.8416	107.226	361.76	47.94	151.27				22	9.76				c
A121_19_H.tif	25	3968	2831	11429	6.8416	244.17	478.17	63.5	191.85				22	9.76				c
A121_19_H.tif	26	3180	2667	7023	6.8416	150.04	365.2	60.31	113.78				22	9.76				c
A121_19_H.tif	27	4071	2715	12775	6.8416	272.926	630.7	84.63	229.59				22	9.76				c
A121_19_H.tif	28	3993	2531	9816	6.8416	209.71	500.86	48.72	216.99				22	9.76				c
A121_19_H.tif	29	2769	2495	8711	6.8416	186.103	447.85	42.56	208.5				22	9.76				c
A121_19_H.tif	30	5343	2346	6386	6.8416	136.431	363.85	69.73	168.14				22	9.76				c
A121_19_H.tif	31	3469	2262	13746	6.8416	293.671	554.36	44.43	115.85				22	9.76				c
A121_19_H.tif	33	4870	2131	10883	6.8416	232.506	773.65	84.04	159.38				22	9.76				c
A121_19_H.tif	34	3883	2107	3800	6.8416	81.1836	306.21	83.73	164.1				22	9.76				c
A121_19_H.tif	36	5238	1956	9847	6.8416	210.372	478.37	72.95	151.43				22	9.76				c
A121_19_H.tif	37	4527	1854	6636	6.8416	141.772	389.71	76.67	232.36				22	9.76				c
A121_19_H.tif	38	5589	1754	5137	6.8416	109.747	335.42	66.57	137.62				22	9.76				c
A121_19_H.tif	39	4794	1759	7066	6.8416	150.959	377.81	57.36	202.02				22	9.76				c
A121_19_H.tif	40	4945	1756	5455	6.8416	116.541	378.78	53.86	173.74				22	9.76				c
A121_19_H.tif	41	4747	1661	7310	6.8416	156.172	447.2	62.72	219.6				22	9.76				c
A121_19_H.tif	42	5448	1451	6612	6.8416	141.259	708.5	97.13	196.56				22	9.76				c
A121_19_H.tif	43	5028	1385	4530	6.8416	96.7794	353.06	51.15	186.02				22	9.76				c
A121_19_H.tif	44	5369	1313	9033	6.8416	192.982	528.46	87.38	221.85				22	9.76				c
A121_19_H.tif	45	5436	1116	6650	6.8416	142.071	634.62	80.53	207.75				22	9.76				c
A121_19_H.tif	46	5317	844	7190	6.8416	153.608	395.22	69.06	177.18				22	9.76				c
A121_19_H.tif	47	4777	746	6369	6.8416	136.068	441.65	48.61	169.47				22	9.76				c
A121_19_H.tif	48	5525	694	8073	6.8416	172.472	401.65	79.36	211.64				22	9.76				c
A121_19_H.tif	50	5293	458	11007	6.8416	235.155	573.73	94.11	222.64				22	9.76				c
A121_19_H.tif	51	5587	325	10177	6.8416	217.422	440.43	92.94	200.61				22	9.76				c
A121_19_H.tif	52	5127	281	7989	6.8416	170.678	427.16	61.27	222.45				22	9.76				c
A121_19_NH.tif	0	6066	7800	10999	6.8416	234.984	539.1	42.17	196.43				14.83	9.07				c
A121_19_NH.tif	1	6335	7766	10340	6.8416	220.905	584.66	42.46	194.34				14.83	9.07				c
A121_19_NH.tif	3	5934	7199	6901	6.8416	147.434	391.85	56.91	211.86				14.83	9.07				c
A121_19_NH.tif	4	6503	7077	10438	6.8416	222.998	441.83	51.2	133.18				14.83	9.07				c
A121_19_NH.tif	5	5960	7050	7750	6.8416	165.572	425.3	53.61	199.01				14.83	9.07				c
A121_19_NH.tif	6	6031	6987	8739	6.8416	186.701	389.2	68.15	233.45				14.83	9.07				c
A121_19_NH.tif	9	5257	6723	20162	6.8416	430.743	789.15	43.72	188.93				14.83	9.07				c
A121_19_NH.tif	11	6225	6556	5803	6.8416	123.976	583.85	59.37	209.05				14.83	9.07				c
A121_19_NH.tif	12	5406	6528	8145	6.8416	174.011	413.4	44.59	217.41				14.83	9.07				c
A121_19_NH.tif	13	6230	6467	8045	6.8416	171.874	410.78	55.11	178.77				14.83	9.07				c
A121_19_NH.tif	14	5621	6457	9236	6.8416	197.319	424.27	49.93	181.63				14.83	9.07				c
A121_19_NH.tif	15	5940	6388	16804	6.8416	359.002	589.37	64.92	225.27				14.83	9.07				c
A121_19_NH.tif	16	6400	6316	8320	6.8416	177.749	370.33	61.59	197.39				14.83	9.07				c
A121_19_NH.tif	18	4824	6286	3927	6.8416	83.8968	289.04	38.46	111.33				14.83	9.07				c
A121_19_NH.tif	19	5280	6306	10395	6.8416	222.08	491.4	54.31	177.3				14.83	9.07				c
A121_19_NH.tif	20	5375	6208	20434	6.8416	436.554	669.81	51.69	227.38				14.83	9.07				c
A121_19_NH.tif	22	5893	6152	8819	6.8416	188.41	367.91	77.1	240.64				14.83	9.07				c
A121_19_NH.tif	23	6020	6069	7824	6.8416	167.153	422.58	61.29	201.67				14.83	9.07				c
A121_19_NH.tif	24	4084	5992	9105	6.8416	194.52	460.03	41.45	212.56				14.83	9.07				c
A121_19_NH.tif	25	4328	5866	6141	6.8416	131.197	393.56	42.88	210.86				14.83	9.07				c
A121_19_NH.tif	28	4455	5689	5278	6.8416	112.76	295.12	42.6	213.85				14.83	9.07				c
A121_19_NH.tif	29	4813	5624	10260	6.8416	219.196	524.7	60.02	229.03				14.83	9.07				c
A121_19_NH.tif	30	3379	5354	3799	6.8416	81.1622	260.49	19.42	125.12				14.83	9.07				c
A121_19_NH.tif	31	3285	5274	8968	6.8416	191.593	455.93	38.33	162.35				14.83	9.07				c
A121_19_NH.tif	33	4655	5098	8547	6.8416	182.599	528.37	33.12	203.86				14.83	9.07				c
A121_19_NH.tif	34	6553	4938	6986	6.8416	149.25	415.24	35.58	165.03				14.83	9.07				c
A121_19_NH.tif	35	3924	4670	5527	6.8416	118.079	364.92	41.51	209.52				14.83	9.07				c
A121_19_NH.tif	36	2951	4536	4755	6.8416	101.586	368.58	21.35	134.49				14.83	9.07				c
A121_19_NH.tif	37	2450	4471	2386	6.8416	50.9747	364.88	17.71	75.99				14.83	9.07				c
A121_19_NH.tif	38	2247	4481	7227	6.8416	154.398	496.07	25.35	132.45				14.83	9.07				c
A121_19_NH.tif	39	2848	4332	21877	6.8416	467.382	683.31	28.29	97.87				14.83	9.07				c
A121_19_NH.tif	40	4099	4119	11915	6.8416	254.553	549.2	38.17	200.16				14.83	9.07				c
A121_19_NH.tif	41	4815	4016	9318	6.8416	199.071	465.93	50.64	180.55				14.83	9.07				c
A121_19_NH.tif	42	2896	3961	12943	6.8416	276.516	527.14	37.96	124.79				14.83	9.07				c
A121_19_NH.tif	43	4798	3813	9088	6.8416	194.157	390.42	44.75	106.09				14.83	9.07				c
A121_19_NH.tif	44	2118	2515	10296	6.8416	219.965	513.97	40.81	194.56				14.83	9.07				c
A121_19_NH.tif	45	1986	1925	11158	6.8416	238.381	535.43	27.95	147.06				14.83	9.07				c
A121_19_NH.tif	46	1709	1825	10038	6.8416	214.453	395.61	43.09	138.83				14.83	9.07				c
A121_19_NH.tif	47	1419	1206	7779	6.8416	166.191	389.99	35.21	136.48				14.83	9.07				c
A121_19_NH.tif	48	1260	1165	7598	6.8416	162.324	375.12	26.72	144.79				14.83	9.07				c
A121_21_NH.tif	1	6895	7780	8017	6.8416	171.276	367.22	14.21	133.99				3.88	9.35				c
A121_21_NH.tif	2	6711	7778	6829	6.8416	145.895	384.78	12.75	216.17				3.88	9.35				c
A121_21_NH.tif	4	6702	7683	7948	6.8416	169.802	413.5	15.35	194.02				3.88	9.35				c
A121_21_NH.tif	5	6286	7657	11539	6.8416	246.52	477.4	14.09	215.51				3.88	9.35				c
A121_21_NH.tif	6	6030	7594	6194	6.8416	132.329	380.15	9.68	216.86				3.88	9.35				c
A121_21_NH.tif	7	6208	7535	7317	6.8416	156.321	662.24	13.13	204.27				3.88	9.35				c
A121_21_NH.tif	9	6697	7480	6855	6.8416	146.451	355.18	14.72	197.12				3.88	9.35				c
A121_21_NH.tif	11	6198	7339	11306	6.8416	241.543	572.4	13.48	222.88				3.88	9.35				c
A121_21_NH.tif	12	6759	7141	6428	6.8416	137.328	377.71	14.35	180.94				3.88	9.35				c
A121_21_NH.tif	13	5758	7134	7554	6.8416	161.384	411.71	11.78	182.34				3.88	9.35				c
A121_21_NH.tif	14	6111	7096	10232	6.8416	218.597	461.83	9.94	196.65				3.88	9.35				c
A121_21_NH.tif	15	6525	7066	8426	6.8416	180.014	398.09	14.4	173				3.88	9.35				c
A121_21_NH.tif	16	5980	7004	10445	6.8416	223.148	517.29	14.15	226.03				3.88	9.35				c
A121_21_NH.tif	17	5803	6976	9920	6.8416	211.932	462.58	15.68	219.55				3.88	9.35				c
A121_21_NH.tif	18	6393	6895	7420	6.8416	158.522	390.03	15.94	197.91				3.88	9.35				c
A121_21_NH.tif	19	6170	6912	8113	6.8416	173.327	752.31	14.34	213.52				3.88	9.35				c
A121_21_NH.tif	20	6698	6856	8988	6.8416	192.021	436.23	18.11	228.7				3.88	9.35				c
A121_21_NH.tif	21	6470	6849	9139	6.8416	195.247	433.49	17.49	231.76				3.88	9.35				c
A121_21_NH.tif	23	6646	6646	6466	6.8416	138.14	358.92	13.08	119.24				3.88	9.35				c
A121_21_NH.tif	24	6329	6475	7253	6.8416	154.954	393.99	12.33	198.97				3.88	9.35				c
A121_21_NH.tif	25	5940	6469	9893	6.8416	211.355	453.65	13.83	213.52				3.88	9.35				c
A121_21_NH.tif	26	5317	6414	8113	6.8416	173.327	469.29	11.3	185.29				3.88	9.35				c
A121_21_NH.tif	27	5927	6332	2795	6.8416	59.7127	238.85	10.04	145.16				3.88	9.35				c
A121_21_NH.tif	28	6817	6356	7190	6.8416	153.608	422.07	13.12	121.26				3.88	9.35				c
A121_21_NH.tif	29	5048	6182	7441	6.8416	158.97	474.36	11.81	225.75				3.88	9.35				c
A121_21_NH.tif	30	6374	6169	12668	6.8416	270.64	525.55	10.72	135.36				3.88	9.35				c
A121_21_NH.tif	31	5106	6101	7423	6.8416	158.586	411.61	11.29	198.45				3.88	9.35				c
A121_21_NH.tif	32	5454	6108	9115	6.8416	194.734	425.16	18.5	241.68				3.88	9.35				c
A121_21_NH.tif	33	5365	6091	8824	6.8416	188.517	416.74	15.77	190.71				3.88	9.35				c
A121_21_NH.tif	36	4699	5954	10308	6.8416	220.221	469.3	16.76	194.41				3.88	9.35				c
A121_21_NH.tif	37	4540	5855	9240	6.8416	197.404	503.29	17.1	231.18				3.88	9.35				c
A121_21_NH.tif	39	4459	5659	7411	6.8416	158.329	655.49	13.75	210.87				3.88	9.35				c
A121_21_NH.tif	40	4758	5648	9074	6.8416	193.858	597.85	14.84	226				3.88	9.35				c
A121_21_NH.tif	41	4641	5511	9357	6.8416	199.904	460.13	12.21	227.25				3.88	9.35				c
A121_21_NH.tif	42	5247	5424	11114	6.8416	237.441	525.83	13.01	196.07				3.88	9.35				c
A121_21_NH.tif	43	5454	5295	11600	6.8416	247.824	543.59	12.66	196.59				3.88	9.35				c
A121_21_NH.tif	49	4830	4919	13159	6.8416	281.13	674.62	8.49	191.49				3.88	9.35				c
A121_21_NH.tif	51	4462	4555	7788	6.8416	166.384	388.68	9.3	178.84				3.88	9.35				c
A121_21_NH.tif	53	3857	4446	13306	6.8416	284.271	496.84	9.73	177.98				3.88	9.35				c
A121_21_NH.tif	54	3120	4400	3904	6.8416	83.4055	306.89	5.68	67.06				3.88	9.35				c
A121_21_NH.tif	55	2633	4363	7187	6.8416	153.544	410.17	7.29	154.5				3.88	9.35				c
A121_21_NH.tif	56	3320	4364	6476	6.8416	138.354	414.19	8.22	173.32				3.88	9.35				c
A121_21_NH.tif	57	5371	4324	12876	6.8416	275.084	876.87	13.34	173.65				3.88	9.35				c
A121_21_NH.tif	58	2532	4267	8980	6.8416	191.85	524.01	4.46	109.39				3.88	9.35				c
A121_21_NH.tif	61	4648	4127	14533	6.8416	310.484	610.93	16.6	201.63				3.88	9.35				c
A121_21_NH.tif	62	2839	4036	8562	6.8416	182.919	407.55	8.18	107.46				3.88	9.35				c
A121_21_NH.tif	63	6645	3848	3676	6.8416	78.5344	271.38	8.7	99.57				3.88	9.35				c
A121_21_NH.tif	64	6046	3882	11341	6.8416	242.29	468.54	13	122.18				3.88	9.35				c
A121_21_NH.tif	65	2436	3628	11093	6.8416	236.992	506.32	9.65	114.29				3.88	9.35				c
A121_21_NH.tif	66	7338	3347	4352	6.8416	92.9766	294.84	7.28	141.04				3.88	9.35				c
A121_21_NH.tif	67	2670	2129	14659	6.8416	313.176	589.19	10.83	132				3.88	9.35				c
A121_21_NH.tif	69	1986	1668	23509	6.8416	502.249	750.81	11.21	150.04				3.88	9.35				c
A121_21_NH.tif	70	1147	1255	7536	6.8416	161	379.36	4.82	101.8				3.88	9.35				c
A121_21_NH.tif	71	1705	1170	10337	6.8416	220.841	471	11.46	110.36				3.88	9.35				c
A121_21_NH.tif	72	1498	465	9292	6.8416	198.515	475.89	8.08	130.04				3.88	9.35				c
A121_21_NH.tif	73	1378	403	6579	6.8416	140.554	412.78	4.84	94.63				3.88	9.35				c
A121_21_NH.tif	74	1597	295	7285	6.8416	155.637	378.23	7.97	92.81				3.88	9.35				c
A121_21_NH.tif	75	2001	150	11704	6.8416	250.045	508.68	11.48	94.13				3.88	9.35				c
A121_22_H.tif	4	2085	9096	9024	6.8416	192.79	484.33	28.1	108.19				10.77	10.3				m
A121_22_H.tif	5	789	9094	10059	6.8416	214.902	445.36	24.04	74.66				10.77	10.3				m
A121_22_H.tif	6	705	8835	10402	6.8416	222.229	535.83	26.19	121.96				10.77	10.3				m
A121_22_H.tif	7	615	8747	7566	6.8416	161.641	417.81	22.49	102.11				10.77	10.3				m
A121_22_H.tif	8	4454	8707	7447	6.8416	159.098	413.2	36.84	107.16				10.77	10.3				m
A121_22_H.tif	9	741	8426	14296	6.8416	305.421	652.6	34.28	148.25				10.77	10.3				m
A121_22_H.tif	10	635	8288	7426	6.8416	158.65	379.56	29.9	110.52				10.77	10.3				m
A121_22_H.tif	11	646	8173	4845	6.8416	103.509	330.59	21.45	103.86				10.77	10.3				m
A121_22_H.tif	13	595	7979	6744	6.8416	144.08	393.61	23.11	141.6				10.77	10.3				m
A121_22_H.tif	14	593	7849	6324	6.8416	135.107	349.42	19.7	74.97				10.77	10.3				m
A121_22_H.tif	15	860	7748	8613	6.8416	184.009	460.37	31.81	169.37				10.77	10.3				m
A121_22_H.tif	16	1046	7330	10493	6.8416	224.174	467.06	33.52	174.11				10.77	10.3				m
A121_22_H.tif	17	1347	7269	12192	6.8416	260.471	505.4	36.11	130.96				10.77	10.3				m
A121_22_H.tif	18	1450	7144	15587	6.8416	333.002	595.73	39.83	187.26				10.77	10.3				m
A121_22_H.tif	19	1016	7047	16761	6.8416	358.084	721.97	19.74	116.09				10.77	10.3				m
A121_22_H.tif	20	1539	6670	17886	6.8416	382.118	695.09	25.15	138.01				10.77	10.3				m
A121_22_H.tif	21	1462	6442	12221	6.8416	261.091	609.39	28.19	201.34				10.77	10.3				m
A121_22_H.tif	22	1675	6409	9144	6.8416	195.353	427.5	43.81	162.65				10.77	10.3				m
A121_22_H.tif	23	1974	5718	11099	6.8416	237.12	545.73	35.54	135.09				10.77	10.3				m
A121_22_H.tif	24	4322	5022	10558	6.8416	225.562	506.56	34.85	86.92				10.77	10.3				m
A121_22_H.tif	25	2301	4968	6935	6.8416	148.16	409.75	28.8	159.54				10.77	10.3				m
A121_22_H.tif	26	1917	4849	4045	6.8416	86.4178	299.18	14.76	113.74				10.77	10.3				m
A121_22_H.tif	27	1966	4763	4860	6.8416	103.83	341.56	15.15	119.42				10.77	10.3				m
A121_22_H.tif	28	1546	4692	11402	6.8416	243.593	568.13	28.33	111.9				10.77	10.3				m
A121_22_H.tif	30	2027	4622	10538	6.8416	225.135	444.58	21.48	163.93				10.77	10.3				m
A121_22_H.tif	31	2608	4303	8867	6.8416	189.435	745.35	24.55	129.03				10.77	10.3				m
A121_22_H.tif	32	2396	4287	6947	6.8416	148.416	435.89	26.01	158.57				10.77	10.3				m
A121_22_H.tif	33	4543	4180	11718	6.8416	250.345	528.42	40.14	145.45				10.77	10.3				m
A121_22_H.tif	34	3322	4140	9645	6.8416	206.057	459.3	35.49	218.43				10.77	10.3				m
A121_22_H.tif	35	3584	4072	10771	6.8416	230.113	509.06	37.18	177.78				10.77	10.3				m
A121_22_H.tif	36	3463	4015	6588	6.8416	140.747	443.85	30.83	154.25				10.77	10.3				m
A121_22_H.tif	37	5672	3763	7165	6.8416	153.074	412.84	29.01	182.16				10.77	10.3				m
A121_22_H.tif	40	5862	3192	9414	6.8416	201.122	519.55	22.61	143.69				10.77	10.3				m
A121_22_H.tif	42	3037	2954	18855	6.8416	402.82	742.2	20.62	177.6				10.77	10.3				m
A121_22_H.tif	43	3312	2924	18721	6.8416	399.957	706.22	37.99	169.61				10.77	10.3				m
A121_22_H.tif	45	4949	2512	7414	6.8416	158.393	417.5	32.97	150.54				10.77	10.3				m
A121_22_H.tif	46	3826	2475	12596	6.8416	269.102	520.9	39.79	220.53				10.77	10.3				m
A121_22_H.tif	47	5296	2453	6859	6.8416	146.536	399.36	31.47	138.24				10.77	10.3				m
A121_22_H.tif	48	3646	2480	19142	6.8416	408.952	643.55	37.63	230.73				10.77	10.3				m
A121_22_H.tif	50	4332	2322	11130	6.8416	237.782	526.19	40.47	224.38				10.77	10.3				m
A121_22_H.tif	51	5237	2197	6424	6.8416	137.243	525.55	29.83	126.62				10.77	10.3				m
A121_22_H.tif	52	3746	2213	12392	6.8416	264.744	527.2	36.19	223.87				10.77	10.3				m
A121_22_H.tif	53	3501	2209	8886	6.8416	189.841	403.02	37.47	216.89				10.77	10.3				m
A121_22_H.tif	54	4837	2152	6927	6.8416	147.989	414.19	28.2	171.84				10.77	10.3				m
A121_22_H.tif	55	5077	2073	6005	6.8416	128.291	467.65	34.85	133.93				10.77	10.3				m
A121_22_H.tif	57	3646	2024	16572	6.8416	354.046	642.1	30.08	205.45				10.77	10.3				m
A121_22_H.tif	58	4577	1800	12963	6.8416	276.943	558.07	39.82	202.15				10.77	10.3				m
A121_22_H.tif	59	4823	1751	20015	6.8416	427.603	687.91	36.79	211.61				10.77	10.3				m
A121_22_H.tif	61	4502	1636	10381	6.8416	221.781	484.48	51.36	238.1				10.77	10.3				m
A121_22_H.tif	62	4383	1579	12653	6.8416	270.32	709.53	43.63	216.68				10.77	10.3				m
A121_22_H.tif	64	4323	1425	13740	6.8416	293.543	562.17	40.16	244.24				10.77	10.3				m
A121_22_H.tif	65	5461	1355	14733	6.8416	314.757	689.81	33.99	211.38				10.77	10.3				m
A121_22_H.tif	66	5268	1223	6083	6.8416	129.958	415.36	42.29	172.86				10.77	10.3				m
A121_22_H.tif	68	5475	1120	11456	6.8416	244.747	575.79	35.62	207.05				10.77	10.3				m
A121_22_H.tif	69	4588	1051	8592	6.8416	183.56	455.1	35.84	200.18				10.77	10.3				m
A121_22_H.tif	70	5214	1036	7845	6.8416	167.601	430.33	31.87	165.32				10.77	10.3				m
A121_22_H.tif	71	5371	1006	5683	6.8416	121.412	327.52	30.21	167.04				10.77	10.3				m
A121_22_H.tif	72	5099	930	7244	6.8416	154.762	410.19	31.25	173.63				10.77	10.3				m
A121_22_H.tif	73	4949	953	14778	6.8416	315.719	771.96	32.03	142.96				10.77	10.3				m
A121_22_H.tif	74	5192	848	12329	6.8416	263.398	602.8	32.47	201.71				10.77	10.3				m
A121_22_H.tif	75	5255	628	4398	6.8416	93.9593	269.1	25.73	174.94				10.77	10.3				m
A121_21_H.tif	0	540	9714	6621	6.8416	141.452	374.29	22.11	106.74				14.59	10.24				c
A121_21_H.tif	1	615	9236	9705	6.8416	207.339	538.82	25.66	130.9				14.59	10.24				c
A121_21_H.tif	2	766	9091	8646	6.8416	184.714	420.68	30.24	92.11				14.59	10.24				c
A121_21_H.tif	6	875	8708	8257	6.8416	176.403	383.85	37.47	196.67				14.59	10.24				c
A121_21_H.tif	9	799	8480	6580	6.8416	140.576	380.53	26.63	135.1				14.59	10.24				c
A121_21_H.tif	11	707	8208	8282	6.8416	176.937	465.12	29.37	120.33				14.59	10.24				c
A121_21_H.tif	12	901	8152	13341	6.8416	285.018	712.54	35.49	166.7				14.59	10.24				c
A121_21_H.tif	13	1026	7978	9529	6.8416	203.579	485.06	32.35	175.16				14.59	10.24				c
A121_21_H.tif	14	1144	7668	16237	6.8416	346.889	650.88	42.5	223.61				14.59	10.24				c
A121_21_H.tif	15	1315	7413	10679	6.8416	228.147	461.2	50.44	183.66				14.59	10.24				c
A121_21_H.tif	16	1368	7296	10323	6.8416	220.542	482.48	56.2	188.11				14.59	10.24				c
A121_21_H.tif	17	1183	7261	11987	6.8416	256.091	555.49	51.71	192.13				14.59	10.24				c
A121_21_H.tif	18	1305	7140	12879	6.8416	275.148	829.21	57.72	174.09				14.59	10.24				c
A121_21_H.tif	20	1421	6703	9860	6.8416	210.65	477.2	42.28	134.16				14.59	10.24				c
A121_21_H.tif	21	5685	5795	6706	6.8416	143.268	424.82	23.74	97.35				14.59	10.24				c
A121_21_H.tif	22	6117	5166	10600	6.8416	226.459	426.88	48.91	101.77				14.59	10.24				c
A121_21_H.tif	23	4675	4464	12432	6.8416	265.599	579.83	39.97	72.44				14.59	10.24				c
A121_21_H.tif	24	5409	4308	10502	6.8416	224.366	511.24	52.98	150.81				14.59	10.24				c
A121_21_H.tif	25	5042	4090	8819	6.8416	188.41	460.82	47.84	180.74				14.59	10.24				c
A121_21_H.tif	26	2719	3813	8561	6.8416	182.898	420.05	40.39	177.53				14.59	10.24				c
A121_21_H.tif	27	3672	3388	11947	6.8416	255.237	621.14	34.57	225.77				14.59	10.24				c
A121_21_H.tif	28	3464	3232	15155	6.8416	323.773	550.76	57.32	198.14				14.59	10.24				c
A121_21_H.tif	29	4097	3197	9325	6.8416	199.22	499.95	52.15	233.63				14.59	10.24				c
A121_21_H.tif	30	3967	2993	7030	6.8416	150.19	413.95	42.21	213.71				14.59	10.24				c
A121_21_H.tif	31	3510	2903	17480	6.8416	373.445	681.33	42.76	146.85				14.59	10.24				c
A121_21_H.tif	33	5463	2540	7498	6.8416	160.188	411.02	38.8	161.9				14.59	10.24				c
A121_21_H.tif	35	3203	2422	8614	6.8416	184.03	424.78	38.29	161.76				14.59	10.24				c
A121_21_H.tif	36	5417	2287	8532	6.8416	182.279	467.55	56.64	208.16				14.59	10.24				c
A121_21_H.tif	37	5285	2262	8972	6.8416	191.679	512.92	45.96	205.33				14.59	10.24				c
A121_21_H.tif	38	4464	2107	10957	6.8416	234.086	495.35	55.9	224.66				14.59	10.24				c
A121_21_H.tif	41	5574	2005	5760	6.8416	123.057	364.15	41.89	165.94				14.59	10.24				c
A121_21_H.tif	42	5691	1964	4400	6.8416	94.002	333.87	37.77	127.85				14.59	10.24				c
A121_21_H.tif	43	5205	1954	6478	6.8416	138.397	419.75	45.43	220.32				14.59	10.24				c
A121_21_H.tif	45	4437	1758	9290	6.8416	198.473	471.46	56.62	207.94				14.59	10.24				c
A121_21_H.tif	46	5693	1703	6759	6.8416	144.4	386.21	42.11	151.82				14.59	10.24				c
A121_21_H.tif	48	5366	1681	5578	6.8416	119.169	329.76	40.76	159.52				14.59	10.24				c
A121_21_H.tif	49	5562	1686	8149	6.8416	174.096	440.59	45.23	174.33				14.59	10.24				c
A121_21_H.tif	50	5355	1541	11695	6.8416	249.853	734.26	48.15	186.7				14.59	10.24				c
A121_21_H.tif	51	4938	1421	5061	6.8416	108.124	417.95	47.94	208.13				14.59	10.24				c
A121_21_H.tif	52	4857	1377	8853	6.8416	189.136	580.13	43.09	233.28				14.59	10.24				c
A121_21_H.tif	53	5589	1306	14153	6.8416	302.366	672.98	57.29	238.87				14.59	10.24				c
A121_21_H.tif	54	5017	1283	6441	6.8416	137.606	400.63	50.08	210.97				14.59	10.24				c
A121_21_H.tif	55	5319	1273	8384	6.8416	179.117	519.24	41.82	122.86				14.59	10.24				c
A121_21_H.tif	56	5693	1230	6809	6.8416	145.468	406.09	50.8	209.32				14.59	10.24				c
A121_21_H.tif	57	5528	672	7779	6.8416	166.191	399.87	46.77	163.46				14.59	10.24				c
A121_22_NH.tif	2	6706	9651	5876	6.8416	125.535	360.63	31.45	209.2				18.7	9.82				m
A121_22_NH.tif	3	5986	9230	8280	6.8416	176.895	405.26	42.03	178.49				18.7	9.82				m
A121_22_NH.tif	4	6466	9144	12936	6.8416	276.366	581.93	59.85	221.53				18.7	9.82				m
A121_22_NH.tif	5	6127	8945	8385	6.8416	179.138	411.95	56.98	227.55				18.7	9.82				m
A121_22_NH.tif	6	6266	8940	7390	6.8416	157.881	400.13	58.38	211.78				18.7	9.82				m
A121_22_NH.tif	8	6276	8819	9993	6.8416	213.491	482.23	51.49	229.06				18.7	9.82				m
A121_22_NH.tif	9	6155	8793	10252	6.8416	219.025	539.39	63.4	228.16				18.7	9.82				m
A121_22_NH.tif	10	6383	8751	19819	6.8416	423.415	693.65	51.27	219.81				18.7	9.82				m
A121_22_NH.tif	12	5975	8520	9360	6.8416	199.968	515.2	52.51	151.72				18.7	9.82				m
A121_22_NH.tif	13	4944	8464	7875	6.8416	168.242	408.78	55.45	221.93				18.7	9.82				m
A121_22_NH.tif	18	5360	8115	8863	6.8416	189.35	593.53	68.63	216.94				18.7	9.82				m
A121_22_NH.tif	19	6058	8017	7712	6.8416	164.76	419.4	37.48	203.8				18.7	9.82				m
A121_22_NH.tif	20	4021	8026	6677	6.8416	142.648	401.4	29.66	80.15				18.7	9.82				m
A121_22_NH.tif	21	5816	7999	7717	6.8416	164.867	457.95	60.45	197.23				18.7	9.82				m
A121_22_NH.tif	24	4946	7827	5293	6.8416	113.08	304.94	58.13	226.12				18.7	9.82				m
A121_22_NH.tif	25	3982	7828	8058	6.8416	172.152	442.72	57.64	203.37				18.7	9.82				m
A121_22_NH.tif	26	5998	7781	6039	6.8416	129.018	391.95	61.8	203.9				18.7	9.82				m
A121_22_NH.tif	27	5402	7777	8934	6.8416	190.867	446.49	71.28	229.49				18.7	9.82				m
A121_22_NH.tif	28	5506	7752	5144	6.8416	109.897	340.98	73.11	220.07				18.7	9.82				m
A121_22_NH.tif	29	5834	7585	6384	6.8416	136.388	362.98	66.83	220.34				18.7	9.82				m
A121_22_NH.tif	30	4008	7513	10114	6.8416	216.077	458.88	69.48	196.47				18.7	9.82				m
A121_22_NH.tif	31	6943	7523	6426	6.8416	137.286	408.25	39.64	182.14				18.7	9.82				m
A121_22_NH.tif	32	5404	7400	6805	6.8416	145.383	392.78	55.79	217.01				18.7	9.82				m
A121_22_NH.tif	33	5624	7415	8618	6.8416	184.116	490.27	52.46	190.6				18.7	9.82				m
A121_22_NH.tif	34	4679	7462	13158	6.8416	281.109	687.43	56.86	233.66				18.7	9.82				m
A121_22_NH.tif	35	5534	7302	7544	6.8416	161.171	391.66	49.31	211.5				18.7	9.82				m
A121_22_NH.tif	36	6055	7244	6357	6.8416	135.812	358.01	63.06	196.81				18.7	9.82				m
A121_22_NH.tif	37	4736	7246	6268	6.8416	133.91	372.63	62.25	210.74				18.7	9.82				m
A121_22_NH.tif	39	4868	7138	12076	6.8416	257.993	582.9	60.36	209.02				18.7	9.82				m
A121_22_NH.tif	40	4383	7052	13077	6.8416	279.378	572.94	68.11	241.51				18.7	9.82				m
A121_22_NH.tif	41	5318	6970	6001	6.8416	128.206	360.59	75.08	202.39				18.7	9.82				m
A121_22_NH.tif	42	4489	6867	8254	6.8416	176.339	449.16	64.19	220.5				18.7	9.82				m
A121_22_NH.tif	44	4940	6516	11640	6.8416	248.678	771.33	53.95	124.97				18.7	9.82				m
A121_22_NH.tif	45	4127	6407	8358	6.8416	178.561	418.63	59.49	209.94				18.7	9.82				m
A121_22_NH.tif	46	3588	6235	12785	6.8416	273.14	643.27	42.99	199.81				18.7	9.82				m
A121_22_NH.tif	50	5101	5850	11968	6.8416	255.686	559	49.09	94.77				18.7	9.82				m
A121_22_NH.tif	52	2517	5778	9543	6.8416	203.878	420.92	28.44	95.97				18.7	9.82				m
A121_22_NH.tif	53	3716	5796	12212	6.8416	260.898	805.23	47.27	231.31				18.7	9.82				m
A121_22_NH.tif	54	2901	5355	11532	6.8416	246.371	560.7	39.3	201.31				18.7	9.82				m
A121_22_NH.tif	60	4192	4750	9003	6.8416	192.341	842.12	39.13	135.16				18.7	9.82				m
A121_22_NH.tif	61	6488	4669	6447	6.8416	137.734	383.95	39.16	120.5				18.7	9.82				m
A121_22_NH.tif	62	5617	4569	5957	6.8416	127.266	335.28	70.26	140.84				18.7	9.82				m
A121_22_NH.tif	63	6852	4510	3673	6.8416	78.4703	362.63	43.93	133.77				18.7	9.82				m
A121_22_NH.tif	64	6818	4449	2438	6.8416	52.0857	282.25	30.68	104.76				18.7	9.82				m
A121_22_NH.tif	65	1879	4428	7414	6.8416	158.393	425.75	38.52	161.4				18.7	9.82				m
A121_22_NH.tif	66	6071	4441	10611	6.8416	226.694	591	35.59	124.75				18.7	9.82				m
A121_22_NH.tif	67	2110	3929	12297	6.8416	262.714	555.4	57.35	195.5				18.7	9.82				m
A121_22_NH.tif	68	2074	3765	7148	6.8416	152.711	418.53	28.72	119.35				18.7	9.82				m
A121_22_NH.tif	69	2271	3764	15619	6.8416	333.686	523.06	56.94	106.12				18.7	9.82				m
A121_22_NH.tif	70	1506	3319	11769	6.8416	251.434	574.22	40.29	150.49				18.7	9.82				m
A121_22_NH.tif	71	944	3271	5795	6.8416	123.805	340.25	23.39	91.97				18.7	9.82				m
A121_22_NH.tif	72	778	3161	3231	6.8416	69.0274	333.22	30.84	119.07				18.7	9.82				m
A121_22_NH.tif	73	1145	2930	8138	6.8416	173.861	533.59	29.82	160.06				18.7	9.82				m
A121_22_NH.tif	74	1561	2830	14788	6.8416	315.932	537.55	58.37	158.91				18.7	9.82				m
A121_22_NH.tif	75	1265	2713	11151	6.8416	238.231	473	49.47	113.87				18.7	9.82				m
A121_22_NH.tif	76	1312	2497	8318	6.8416	177.707	431.65	52.3	148.19				18.7	9.82				m
A121_22_NH.tif	79	1458	671	6585	6.8416	140.683	410.19	36.24	138.86				18.7	9.82				m
A121_22_NH.tif	80	1617	419	5542	6.8416	118.4	373.02	31.71	115.23				18.7	9.82				m
A121_23_H.tif	0	799	8283	10657	6.8416	227.677	517.79	39.42	187.35				12.69	10.66				m
A121_23_H.tif	1	934	8156	9276	6.8416	198.173	512.8	26.43	165.29				12.69	10.66				m
A121_23_H.tif	2	934	7861	7149	6.8416	152.732	427.55	34.6	159.18				12.69	10.66				m
A121_23_H.tif	3	1210	7440	13142	6.8416	280.767	542.17	32.57	183.94				12.69	10.66				m
A121_23_H.tif	4	4303	7340	5498	6.8416	117.46	657.8	29.73	100.54				12.69	10.66				m
A121_23_H.tif	5	879	7262	6068	6.8416	129.637	385.5	16.19	90.09				12.69	10.66				m
A121_23_H.tif	6	1141	7225	13164	6.8416	281.237	605.96	34.35	166.82				12.69	10.66				m
A121_23_H.tif	7	1715	7002	14999	6.8416	320.44	642.34	58.43	217.19				12.69	10.66				m
A121_23_H.tif	8	1185	6738	10608	6.8416	226.63	809.8	28.61	137.66				12.69	10.66				m
A121_23_H.tif	9	1574	6580	12099	6.8416	258.484	583.97	41.48	196.83				12.69	10.66				m
A121_23_H.tif	10	1675	6306	11309	6.8416	241.607	627.04	30.71	185.45				12.69	10.66				m
A121_23_H.tif	11	2043	5821	11167	6.8416	238.573	522.03	35.3	212.5				12.69	10.66				m
A121_23_H.tif	12	2283	5870	13476	6.8416	287.903	645.61	31.18	207.73				12.69	10.66				m
A121_23_H.tif	13	1991	5482	9165	6.8416	195.802	483.69	30.31	198.49				12.69	10.66				m
A121_23_H.tif	14	2419	5324	7008	6.8416	149.72	392.96	35.34	205.82				12.69	10.66				m
A121_23_H.tif	15	2627	5041	8676	6.8416	185.355	428.37	30.59	228.65				12.69	10.66				m
A121_23_H.tif	16	2741	4935	13751	6.8416	293.778	536.9	40.81	165.52				12.69	10.66				m
A121_23_H.tif	17	2137	4556	4551	6.8416	97.228	329.32	17.82	136.24				12.69	10.66				m
A121_23_H.tif	18	2441	4458	12785	6.8416	273.14	513.69	28.26	119.89				12.69	10.66				m
A121_23_H.tif	19	2328	4276	5945	6.8416	127.01	395.59	21.9	165.01				12.69	10.66				m
[truncated: 37,488 more rows]

## Sheet: Figure 10
IF on adult mouse midbrain
[truncated: 8,245 more rows]

## Sheet: Figure 11+S8
IF on adult mouse midbrain
[truncated: 4,087 more rows]

[truncated: 1 more sheets: Figure12+S9]
