# Supplementary material for: Deep learning-based image analysis identifies a DAT-negative subpopulation of dopaminergic neurons in the lateral Substantia nigra
Source: Commun Biol. 2023 Nov 10;6:1146. doi: 10.1038/s42003-023-05441-6 (PMC10638391; doi:10.1038/s42003-023-05441-6)
Supplement: Supplementary file 5 — Figure S7 [file 42003_2023_5441_MOESM5_ESM.zip]

Archive with 1 entries (1 files):
- Burkert_AI_online_supplement_20230928/Burkert_AI_figures_Online_supplement_20230808.html
